# Supplementary material for: Genomic Diversity of Torque Teno Virus in Blood Samples from Febrile Paediatric Outpatients in Tanzania: A Descriptive Cohort Study
Source: Viruses. 2022 Jul 23;14(8):1612. doi: 10.3390/v14081612 (PMC9330782; doi:10.3390/v14081612)
Supplement: Supplementary file 1 [file viruses-14-01612-s001.zip]

Archive with 11 entries (10 files):
- viruses-1778013-supplementary/
- viruses-1778013-supplementary/Figure S1.jpg
- viruses-1778013-supplementary/Figure S2.jpg
- viruses-1778013-supplementary/Figure S3.jpg
- viruses-1778013-supplementary/Figure S4.jpg
- viruses-1778013-supplementary/Figure S5.jpg
- viruses-1778013-supplementary/Figure S6.jpg
- viruses-1778013-supplementary/Supplementary Figures and Tables legends.pdf
- viruses-1778013-supplementary/Table S1.xlsx
- viruses-1778013-supplementary/Table S2.xlsx
- viruses-1778013-supplementary/Table S3.xlsx
