# Supplementary material for: Genomic Diversity of Torque Teno Virus in Blood Samples from Febrile Paediatric Outpatients in Tanzania: A Descriptive Cohort Study
Source: Viruses. 2022 Jul 23;14(8):1612. doi: 10.3390/v14081612 (PMC9330782; doi:10.3390/v14081612)
Supplement: Supplementary file 1 [file viruses-14-01612-s001.zip › viruses-1778013-supplementary/Table S1.xlsx]

## Sheet: dataset_816_attributes
patient_id	Patient's age (months)	Patient_sex	dxfinal_severe	dxfinal_fever without source	dxfinal_fever without source_viral	dxfinal_fever without source_bact	dxfinal_malaria	dxfinal_malaria_sev	library number	Total paired reads	number of TTV reads	number of TTV genotypes	number of TTV species	list of TTV genotypes
26424	4.59959	Female	No	Yes	Yes	No	No	No	1	41420668	81999	6	6	C1,G7,F9,A17,D5,D17
26439	5.48665	Female	No	Yes	No	Yes	No	No	2	27848077	26123	16	10	E6,D18,E9,H22,D22,E1,A5,G14,E13,A2,D9,F10,F3,D14,D5,D10
26349	2.23409	Male	No	Yes	Yes	No	No	No	3	110661142	0	0	0	None
26459	21.2895	Male	No	Yes	Yes	No	No	No	4	39840165	2550027	54	24	H13,E10,G4,H7,H1,H14,C1,B4,H22,A1,E15,E7,B25,A12,D11,G5,G1,B5,G11,G12,K1,D21,A5,B24,G15,D3,D6,A22,F8,F5,A21,F1,A4,A2,G16,F7,A17,A20,F14,A9,F4,D4,F10,D13,F15,F3,D14,D1,H3,D5,B16,E3,H2,D10
26492	10.1848	Male	No	Yes	Yes	No	No	No	5	44698624	100998	11	10	E10,H1,B20,H22,H5,A12,A5,H8,A2,G16,D2
26487	7.12936	Female	No	Yes	Yes	No	No	No	6	76194754	446884	28	16	H1,G2,H22,H18,D20,H5,H19,A12,D16,D11,H10,G12,A5,A22,E13,F5,F9,A4,A3,A17,A9,D13,F3,H6,F11,D1,H11,E3
26506	19.1869	Male	No	Yes	Yes	No	No	No	7	55805488	47956	19	13	H13,G4,D18,H7,H14,H22,A1,E15,A8,H9,G12,G15,F9,G16,F14,H6,D5,E5,D17
26512	34.5626	Female	No	Yes	Yes	No	No	No	8	28088531	437473	11	9	H15,H1,H14,B20,H22,E7,A12,B5,D3,F10,F15
26425	15.2444	Male	No	Yes	Yes	No	No	No	9	36423000	44334	12	10	C1,H22,G6,G1,G11,E13,B8,G16,D13,F15,D5,D8
22415	7.22793	Male	No	Yes	Yes	No	No	No	10	27068279	197997	31	18	E10,E6,G4,D18,G3,H15,H7,E9,B4,B20,D20,H5,E15,A8,G12,D21,G14,B2,B1,F9,G16,F4,F10,F15,F3,D14,D5,E3,D17,D10,H16
22349	26.5462	Male	Yes	No	No	No	No	No	11	111189571	3460574	53	22	G4,D18,G3,H1,E9,C1,B4,H22,H23,H18,A1,B6,A12,C2,A10,D11,G5,H10,G1,G7,G8,A13,G12,A5,F2,B2,D3,F8,E13,F1,F9,A4,A19,A2,G16,F7,A17,A20,F4,F10,F15,H12,H6,D1,H3,D5,H11,B16,D8,H2,D17,H16
26462	19.7782	Male	No	Yes	Yes	No	No	No	12	19328638	25900	11	7	H15,C1,D20,A12,G5,H10,G7,G11,A6,K3,A17
22436	18.0698	Female	No	No	No	No	No	No	13	70996076	112405	7	5	C1,E15,A8,B21,K2,B10
26493	5.58522	Male	No	Yes	Yes	No	No	No	14	42726475	383708	13	8	G5,G9,H10,A13,A8,D21,A22,F5,A2,A17,D1,H11,D8
26488	25.1663	Female	No	Yes	Yes	No	No	No	15	96604633	385138	33	20	E10,H1,F12,E9,H14,C1,H22,H23,H20,E15,A12,H21,H9,K1,A5,F2,G15,B1,F8,E13,F1,A2,F7,A20,F4,F10,F15,H12,F3,H11,E3,H2
22460	23.3922	Male	No	Yes	Yes	No	No	No	16	86486256	1777	5	5	E10,C1,A8,G15,F8
26513	6.20945	Female	No	Yes	Yes	No	No	No	17	39857319	121912	12	9	H22,H23,E8,H10,G12,A5,A4,A18,A2,G16,F4,F15
26447	52.8624	Male	No	Yes	No	Yes	No	No	18	141971982	815032	17	12	E10,E6,H1,E9,H14,B4,H22,B25,A12,H10,G11,A5,A21,F9,A19,D7,H6
22424	20.4025	Male	Yes	No	No	No	No	No	19	72921666	2153165	6	6	C2,D22,A21,G16,F14,H16
22428	4.69815	Female	No	Yes	Yes	No	No	No	20	37275326	408	1	1	H2
26483	26.2834	Male	No	Yes	Yes	No	No	No	21	10701974	205888	44	22	H13,E10,G4,H15,H7,H1,E9,H14,B20,H22,H23,H5,E15,H19,A12,G1,G7,B5,H9,A5,F2,H8,D3,A22,F8,E13,A21,F1,F9,A4,A18,A19,A2,G16,A20,F4,D13,F3,D1,A14,E14,D8,H2,H16
26494	6.11088	Male	No	Yes	Yes	No	No	No	22	71501099	349287	4	3	B22,A20,B10,D8
22442	4.33676	Male	No	Yes	Yes	No	No	No	23	81985984	20236	7	5	G3,G2,A1,A13,A4,A3,G16
22461	3.74538	Female	No	Yes	Yes	No	No	No	24	49317384	0	0	0	None
26432	11.5318	Female	Yes	No	No	No	No	No	25	2980705	23	0	0	None
26446	21.9138	Male	Yes	No	No	No	No	No	26	136895743	0	0	0	None
26455	5.12526	Male	No	Yes	Yes	No	No	No	27	27299424	258905	13	10	C1,E15,A12,D22,F2,F8,E13,A21,F15,F3,D14,D1,B14
26495	41.9548	Female	No	Yes	Yes	No	No	No	28	15364892	80123	18	10	E10,C3,C1,H22,A12,H21,C2,H10,A5,F1,F9,G16,F7,A17,F4,H6,A14,H2
22444	25.1335	Female	No	Yes	Yes	No	No	No	29	108352842	294202	30	22	H1,F12,C1,H23,A1,E7,A12,C2,D22,C4,G1,C5,J1,H9,A5,K2,H8,E11,B1,F8,F5,A21,F1,F9,G16,A20,D12,B12,D5
26507	6.43943	Female	No	Yes	Yes	No	No	No	30	31185147	51969	16	10	G3,C1,B4,H18,H19,A12,E1,A5,F2,D15,F1,G16,F7,A9,F4,D14
22411	35.2197	Male	No	Yes	No	Yes	No	No	31	59824016	497462	46	24	E10,E6,G4,D18,G3,H7,E9,H14,C1,B4,H23,D20,B25,A12,D11,G5,G1,B5,G11,G12,F2,K2,H8,E11,E12,D15,A22,E13,F5,A21,F1,A3,G16,A20,D12,D7,D9,F4,D13,F3,H6,F11,D5,H11,H2,H16
22346	10.9733	Female	No	No	No	No	No	No	32	75728487	7251	6	6	E10,C1,B4,G15,F1,A17
26472	33.4784	Female	Yes	No	No	No	No	No	33	32050353	658350	31	20	H15,H17,F12,E9,H14,C1,A12,D11,C5,A8,H9,B21,K1,A5,F2,H8,A22,F8,F5,F1,F9,A4,B8,G16,A20,F10,F15,F3,D14,D5,E14
26498	9.85626	Male	No	Yes	Yes	No	No	No	34	52088285	954116	7	7	G4,D18,H18,A1,G1,A5,F15
22462	42.3491	Male	Yes	No	No	No	No	No	35	130999104	16267108	60	24	H13,E10,D24,E6,G4,E4,G3,H15,H7,H1,F12,E9,H14,C1,B4,H22,H23,H18,D20,A1,H20,H5,H19,A12,A7,C2,G5,G9,H10,G7,G8,A5,F2,G14,K2,H8,F8,E13,A21,F1,F9,A4,A3,A2,G16,A9,F4,F10,D13,H12,F3,H6,D1,H3,H11,B16,H2,D10,H16
26520	3.61396	Female	No	Yes	Yes	No	No	No	36	22544422	761	1	1	E9
22413	16.5257	Male	No	Yes	Yes	No	No	No	37	65108749	536572	18	14	E10,H1,E9,H14,C1,H23,B7,B6,A7,C2,A5,K2,A22,F10,D14,H3,H16
22423	5.25667	Male	Yes	No	No	No	No	No	38	68964261	39736	17	11	G4,H15,H1,E9,H14,H4,G7,A8,G12,D21,F5,F1,D4,F3,H3,E5,H16
22435	6.37372	Female	No	Yes	Yes	Yes	No	No	39	69478347	43643	24	15	E10,G3,H15,H1,E9,H14,H18,A12,D22,D11,D23,G1,G12,A5,D6,D15,F9,A3,A2,A17,A20,D13,F15,D14
26479	15.6386	Male	No	Yes	Yes	No	No	No	40	30165005	463	1	1	C1
26503	9.29774	Female	No	Yes	Yes	No	No	No	41	83744156	87537	15	10	E9,B6,A5,G15,D6,E13,A21,F1,G13,A3,A2,A20,D4,D2,F15
22463	4.56674	Female	No	Yes	Yes	No	No	No	42	108905574	37589	2	2	G16,A17
26524	7.58932	Male	No	Yes	Yes	No	No	No	43	6392465	1852	4	4	C1,E1,A2,F15
26436	17.3799	Male	No	Yes	Yes	No	No	No	44	57793246	2070320	11	9	D18,H22,E15,D11,G7,E1,G12,E13,G16,A9,D13
22414	14.0287	Female	No	No	No	No	No	No	45	67790119	83375	14	9	G4,D18,G3,H14,A1,E15,G6,D11,G8,F1,G16,F4,B14,D8
22476	51.8439	Male	No	No	No	No	No	No	46	70087834	7392	15	12	E9,C1,E15,G6,D11,B5,A6,A22,F1,A18,A19,G16,A9,F15,H3
22488	41.922	Male	No	Yes	Yes	No	No	No	47	56187240	333496	42	20	E10,G3,H14,C1,B4,H22,D20,B7,E15,B6,A12,B5,A8,G12,K1,A5,F2,G15,D3,D6,F8,E13,F5,F1,F9,A19,A2,G16,D7,F14,D9,F4,D2,D13,F15,D14,D1,H11,B16,H2,D17
22516	54.0123	Male	No	Yes	Yes	No	No	No	48	87783058	56415	8	7	H20,A7,A5,K2,E13,D5,E3,H2
22618	24.5092	Female	No	Yes	Yes	No	No	No	49	64181615	182421	23	20	H13,G3,H1,E9,C1,B4,D11,G1,H9,A5,G15,K2,B2,F8,E13,A21,A2,G16,F4,F10,H6,H3,H11
21191	8.27926	Female	Yes	Yes	Yes	No	No	No	50	84913858	315859	34	18	E10,D18,E9,C1,H18,H5,B25,A12,C2,A10,G1,A8,B22,D6,D15,F8,E13,F1,F9,A2,A20,F14,A9,F4,D13,F15,D14,D1,E5,B16,H2,D17,D10
22639	8.9692	Female	Yes	No	No	No	No	No	51	74146443	1673576	26	13	G4,G3,E9,H14,C1,B20,E7,E8,G6,A10,D11,G1,G7,G8,A8,K1,A5,A22,F5,A21,F1,A9,D2,H6,H3,H2
26536	36.4682	Male	Yes	No	No	No	No	No	52	42185918	55719	18	13	D18,E9,B4,H22,H5,G6,B5,D21,E13,A21,F1,F9,G13,A2,G16,A17,A9,F3
22485	9.10062	Male	No	Yes	No	Yes	No	No	53	77623858	38061	4	4	F12,H4,D21,G16
26557	5.97947	Female	No	Yes	Yes	No	No	No	54	23183532	1137	1	1	G3
26562	11.9261	Male	No	Yes	No	Yes	No	No	55	58281753	705076	17	11	D18,E9,H22,D20,D16,D11,G11,D21,A6,A5,F2,A21,A4,G16,B10,F3,D17
22644	6.70226	Male	No	Yes	Yes	No	No	No	56	18485287	45140	8	8	E10,H7,C1,B4,E15,D21,B12,F15
22663	11.7618	Male	No	Yes	Yes	No	No	No	57	78872080	3744053	29	17	E10,E6,G4,H1,E9,C1,H22,A1,H5,H19,A12,D22,H10,G12,F2,A21,F1,F9,A2,A20,D7,F4,F10,F15,H12,F3,H6,H3,H2
22685	12.2546	Female	No	Yes	Yes	No	No	No	58	36205605	174929	20	13	E6,D18,E4,H1,C1,H22,H20,A12,G1,E13,G16,A9,F4,F10,D13,F3,H6,H3,H11
22486	9.10062	Male	No	Yes	Yes	No	No	No	59	29277020	10486	1	1	G16
21195	6.11088	Female	No	Yes	Yes	No	No	No	60	48409928	47632	14	10	G4,H7,H1,C1,G2,A12,G1,A5,F2,F9,F3,H3,E3,H16
21200	11.4661	Male	No	Yes	No	Yes	No	No	61	78263053	120053	37	21	H13,E10,E6,D18,H1,H14,C1,H23,H5,E7,A12,G5,G7,B5,A8,K1,D21,F2,G15,K2,D3,F8,F1,F9,A17,F14,D4,F10,D2,D13,F3,D1,D5,H11,B16,E3,H2
22667	17.1499	Female	No	Yes	Yes	No	No	No	62	49201678	99090	8	8	E10,E6,G4,C1,A12,G1,G15,D3
22686	10.0534	Female	No	Yes	No	Yes	No	No	63	42539724	1267	1	1	A21
22605	29.963	Male	Yes	No	No	No	No	No	64	101132795	27311	15	12	C3,D18,E9,C1,E7,A12,H10,G1,G15,H8,A22,F8,E13,F15,E14
22531	40.2136	Female	No	Yes	No	Yes	No	No	65	111837594	79272	11	9	H22,A12,D16,C2,G1,B21,D21,A5,E13,F15,F11
22652	24.4764	Male	No	Yes	Yes	No	No	No	66	61192574	2965637	24	16	E10,G4,G3,F12,E9,H14,H22,A1,H19,H10,G1,D21,A5,G15,F8,F1,A4,G16,A17,F10,F15,H11,E3,H2
21201	12.7146	Female	No	Yes	Yes	No	No	No	67	31179286	96249	27	16	B4,B25,B6,A12,G12,D21,A5,F2,B1,F8,E13,F5,A21,F9,A19,G16,F14,F15,F3,D14,F11,D1,H3,E3,E14,H2,H16
22689	55.1294	Male	No	Yes	Yes	No	No	No	68	50545791	156627	32	16	E10,E9,H14,C1,H22,A1,H5,H19,A12,C2,B5,G12,A5,F2,G15,D6,F5,F1,F9,A2,G16,F7,D12,B10,F14,F4,F10,H12,F3,H6,H2
26534	19.5811	Female	No	Yes	Yes	No	No	No	69	113969298	334181	24	16	E10,G4,H1,E9,C1,H22,H19,A12,D11,K1,H8,E12,A22,E13,F1,F9,A2,A20,F4,D2,F3,H11,H16
26546	14.9487	Female	No	Yes	Yes	No	No	No	70	74781710	104535	24	15	G4,D18,C1,B4,C2,G1,G7,A5,F2,G14,F9,G16,A20,F14,D4,F10,F15,F3,D14,D1,B14,H11,D17,H16
22603	15.8029	Male	No	Yes	Yes	No	No	No	71	36142109	2437679	23	18	E10,D18,E9,C1,H22,A12,D11,G1,D21,G14,K2,F5,B8,A19,G16,A20,D12,B10,D9,F4,F10,F15,D5
22622	6.17659	Female	No	No	No	No	No	No	72	35941050	1096	1	1	G16
22653	6.80082	Female	No	Yes	No	Yes	No	No	73	74548774	24593	22	14	E9,B20,E15,A12,A7,C2,H10,G8,K3,D3,A22,F8,A21,G16,A17,D4,F3,D14,D1,E5,D17,D10
26558	13.306	Male	No	Yes	Yes	No	No	No	74	65003396	13574	10	10	E10,C1,H20,H5,A12,D15,E13,A19,G16,D13
22624	18.8255	Male	No	Yes	Yes	No	No	No	75	66486953	15624	9	9	E10,G4,C1,G1,D21,G14,D7,H6,B16
22680	31.2772	Male	No	Yes	Yes	No	No	No	76	71811064	4205	4	4	D18,B4,E13,F1
26531	15.6058	Female	Yes	No	No	No	No	No	77	66968944	4585024	49	22	E10,G4,F12,E9,H14,C1,B4,D20,H5,E15,A12,E2,D22,G5,G9,A13,J1,A8,G11,E1,A5,G15,B2,D3,D6,A22,E13,F1,A4,A19,A3,G16,A17,F14,A9,F4,F10,D2,D13,F15,F3,F11,H3,B16,E3,D8,D17,D10
22494	14.0287	Female	No	No	No	No	No	No	78	21511993	10161	6	5	E10,B4,G6,A5,D6,D5
22623	26.7762	Male	No	Yes	Yes	No	No	No	79	58451935	48222	20	13	E6,G4,E9,C1,E15,H19,H21,C2,D11,G1,A5,G15,F1,A19,G16,F4,H12,F3,H2,D17
22648	10.1191	Female	Yes	Yes	Yes	No	No	No	80	86249260	9046	15	11	E4,H1,E9,D20,G9,G1,G11,F9,A19,D12,F14,D13,F3,D14,D8
22675	38.4394	Male	No	Yes	Yes	No	No	No	81	83240286	1129840	56	24	E10,E6,G4,D18,G3,H7,E9,H14,C1,B4,H22,H23,D20,H5,B25,A12,D11,G5,G9,G1,B5,G11,G12,F2,G14,G15,H8,E11,E12,A22,E13,F5,A21,F1,A3,G16,F7,A17,A20,D12,F14,D9,F4,F10,D13,F3,D14,H6,F11,H3,D5,H11,D8,H2,H16
22484	6.89938	Male	No	Yes	Yes	No	No	No	82	48419469	53422	5	5	E10,D11,G1,F1,H12
22499	11.7947	Female	No	No	No	No	No	No	83	38683938	0	0	0	None
26559	8.04928	Female	No	Yes	Yes	No	No	No	84	38846548	93280	17	10	C3,H14,C1,B4,A1,H19,A12,H10,G1,F2,E12,F1,F4,F3,H6,D5
22668	12.4189	Male	No	Yes	Yes	No	No	No	85	94273232	1116	5	5	B20,G12,D3,F15,D17
22665	18.4969	Female	Yes	No	No	No	No	No	86	26260705	376900	15	11	E10,C1,D20,A12,D11,D3,E13,A4,G16,A20,F14,F15,D1,D5,H2
26540	35.4168	Male	No	Yes	Yes	No	No	No	87	55372026	1595206	32	16	D18,H1,H14,C1,H22,A1,A12,C2,D22,B5,G12,D21,A5,F2,H8,D3,E13,F5,F1,F9,B8,D9,F4,H12,H6,D1,D5,B16,D8,H2,H16
26551	11.2361	Female	Yes	No	No	No	No	No	88	28188912	831456	27	18	E10,G4,E4,F12,H14,C1,B4,B20,D20,E15,H19,C2,A8,A5,G14,D3,E13,F9,A19,A9,F4,D4,F10,H6,D1,D5,E5
22610	5.22382	Male	Yes	No	No	No	No	No	89	32349323	14238	4	3	H21,G5,G7,F8
22673	20.731	Male	No	Yes	Yes	No	No	No	90	84425981	98	1	1	E10
21004	11.5318	Male	No	Yes	Yes	No	No	No	91	53635267	182254	16	12	D18,H15,E9,H14,C1,B4,H20,A12,C4,A5,H8,B2,A2,G16,A17,F15
21006	9.36345	Female	No	Yes	Yes	No	No	No	92	44647787	693358	25	15	E6,D18,E4,H14,B15,A1,E7,A12,A7,H21,D11,D21,F2,G15,D15,E13,F9,A19,F4,D13,F15,D19,D5,E3,H2
21014	9.59343	Male	No	Yes	Yes	No	No	No	93	38991554	261692	8	8	C1,D11,K2,G16,F10,D13,F15,D17
21018	9.95483	Male	No	Yes	Yes	No	No	No	94	49343973	242208	24	17	H1,E9,C1,B20,E15,H19,B25,D11,G1,G8,H9,D21,F2,A22,A21,F7,A20,D12,D7,D9,D2,F11,D1,H16
21019	8.64066	Female	No	Yes	No	Yes	No	No	95	16355063	160933	20	14	E10,D18,E9,H14,C1,B25,A12,D11,H9,A5,F2,D15,A21,F10,D13,F3,D5,H11,B16,H16
21021	8	Female	Yes	No	No	No	No	No	96	33200791	1041254	39	23	D24,E6,E4,G3,H15,H7,H1,F12,E9,B20,H22,H5,E15,H4,B25,B6,A12,C2,G1,H9,E1,H8,D3,E12,E13,A21,F1,F9,A19,G16,F4,F10,F3,H6,H3,H11,B16,E3,H2
21026	6.34086	Female	No	Yes	No	Yes	No	No	97	35189171	22837	4	4	E4,E15,G14,F15
21027	23.4579	Female	No	Yes	Yes	No	No	No	98	80274325	25833	12	11	E10,F12,B6,H9,A5,F2,F9,A2,D9,F4,D13,F15
21039	9.7577	Male	No	Yes	Yes	No	No	No	99	60651137	22270	2	2	E13,H11
21041	30.5	Male	No	Yes	Yes	No	No	No	100	25816965	5747	3	3	C1,B4,K3
21042	7.62218	Female	No	Yes	Yes	No	No	No	101	19683242	5911	3	3	H13,E10,B12
21044	10.7433	Female	No	Yes	Yes	No	No	No	102	46110940	745197	10	8	H13,F12,E9,E15,A21,A18,A17,F4,F10,F15
21048	29.6674	Female	No	Yes	Yes	No	No	No	103	19953084	6435	2	2	C1,A1
21053	8.21355	Male	No	Yes	Yes	No	No	No	104	33349492	907493	3	3	B20,D11,E1
21058	3.9425	Female	No	Yes	Yes	No	No	No	105	65316586	0	0	0	None
21060	8.5421	Female	No	No	No	No	No	No	106	7571940	178392	19	13	G4,G3,E9,C1,H22,H5,B25,D11,H10,A5,G14,F5,G16,A17,F4,F15,D5,E3
21074	17.0185	Female	No	Yes	Yes	No	No	No	107	38072925	310188	19	12	E10,C1,H22,A1,C2,A5,G15,D3,E13,F1,F4,F10,D2,F15,F3,H6,H3,D5,H11
21077	12.8789	Female	No	Yes	Yes	No	No	No	108	44682662	45555	1	1	G4
21080	9.72485	Male	No	Yes	Yes	No	Yes	No	109	31720750	48719	14	12	D18,H1,C1,H22,A8,H9,E11,D3,A21,A4,A3,G16,A20,F3
21082	14.9487	Female	Yes	No	No	No	No	No	110	50495865	3680	6	6	G4,G15,F1,A20,F15,H6
21083	4.43532	Male	No	Yes	Yes	No	No	No	111	85084935	85607	5	4	C1,G9,G1,D17
21085	8.37782	Male	Yes	Yes	Yes	No	No	No	112	41748467	67563	14	11	D24,B4,B20,E15,E7,C2,G9,A13,A22,A21,A18,G16,D1,D5
21090	10.2177	Male	Yes	No	No	No	No	No	113	29643485	92411	22	15	H22,A1,H19,A12,C2,G1,G7,B5,A8,G12,D21,K3,D15,A21,F1,G16,A17,D9,F10,F11,D1,E5
21092	32.7228	Female	No	Yes	Yes	No	No	No	114	65339717	713	2	2	B25,F5
21099	11.0062	Female	No	Yes	Yes	No	No	No	116	89496430	206882	43	24	E10,D18,E4,H15,E9,C1,B4,G2,A1,B7,E15,C2,D22,H10,A13,G11,E1,G12,K1,A5,F2,K3,G15,H8,B2,E13,F9,A4,A2,G16,A20,D12,F14,D9,F10,D13,F15,D14,D1,D5,B16,D17,H16
21102	7.8193	Female	No	Yes	Yes	Yes	No	No	118	69875615	7947	2	2	H14,H23
21104	18.6283	Female	No	Yes	Yes	No	No	No	119	58701848	9768	8	7	H15,C1,B4,E15,D16,G9,H10,A5
21105	13.2074	Male	No	Yes	Yes	No	No	No	120	25295610	43801	22	12	G3,H15,E9,H14,C1,H22,D20,A1,G7,D21,K3,H8,E13,A21,F1,A4,B8,A18,A19,A2,A20,H11
21110	11.9589	Male	No	Yes	No	Yes	No	No	121	62559559	449417	15	10	C1,G2,E15,E8,A8,A6,G15,E13,A17,D7,F4,F15,F3,E5,E3
21115	14.8172	Male	No	Yes	Yes	No	No	No	122	34364421	2361387	6	5	H22,E15,A12,A5,A22,D5
21116	21.9138	Female	No	Yes	Yes	No	No	No	123	52055497	176249	40	23	E10,G4,H1,E9,H14,C1,H23,A1,B25,A12,C2,D23,H10,G1,A13,A8,G12,A5,G15,B2,F8,E13,F5,A21,F1,F9,A4,A18,A3,A2,G16,A20,D4,D13,F15,F3,D5,B16,E3,H2
21122	21.1253	Male	No	Yes	No	Yes	No	No	124	65777185	10408431	24	16	C3,E6,G3,H7,E9,H14,H20,H5,A12,D16,G7,A8,B21,G12,A5,F2,K3,D3,F8,A19,F10,F15,D19,H3
21129	24.9035	Female	No	Yes	Yes	No	No	No	125	25819065	275859	10	8	G4,A12,B1,A22,F1,G16,A20,F4,F15,D5
21148	12.0903	Female	No	Yes	No	Yes	No	No	126	41308571	5398	3	2	G1,G12,G16
21158	11.729	Male	No	Yes	Yes	No	No	No	127	30560630	338154	10	8	E6,E4,B20,G1,D21,G14,A21,A17,F11,D1
21159	4.86242	Male	No	Yes	Yes	No	No	No	128	20928098	2178337	32	18	E10,D18,H7,H1,C1,B4,H22,E15,H19,A12,D11,G1,G8,A8,A5,D3,A22,E13,A3,G16,F10,D13,H12,D5,H11,E5,E3,E14,H2,D17,H16
21169	4.82957	Male	Yes	No	No	No	No	No	129	40888621	259	1	1	E12
21175	16.23	Female	No	Yes	Yes	No	No	No	130	40146445	27935	13	10	H22,D20,A12,C2,B5,A13,A5,B1,F8,F9,B8,F10,D5
21176	11.4661	Female	No	Yes	Yes	No	No	No	131	32177163	49605	7	6	G3,C1,C2,F6,F14,F3,D10
21177	19.2197	Female	No	Yes	Yes	No	No	No	132	39038572	1476939	25	17	E10,H14,C1,B4,H22,A1,A12,C2,H9,D21,A5,B9,K3,A22,E13,F1,F9,A4,A2,G16,A17,A20,D13,H6,H3
21180	12.7474	Male	No	Yes	No	Yes	No	No	133	46493869	961978	7	6	E10,H14,C1,G6,K1,D7
21183	5.38809	Female	No	Yes	Yes	No	No	No	134	20097720	20666	3	3	A8,F6,G16
21184	5.38809	Male	No	Yes	Yes	No	No	No	135	59846742	12645	2	2	A8,G16
21220	9.19918	Male	No	No	No	No	No	No	213	59564346	1433666	2	2	H8,A22
21234	8.04928	Male	No	Yes	Yes	No	No	No	214	92212275	1440588	13	9	B18,F12,C1,D20,A1,A12,F2,F8,F5,G16,F4,F3,D19
21247	4.3039	Male	No	Yes	Yes	No	No	No	215	29482208	54438	21	14	E10,E9,H14,H22,H20,E15,A12,D11,H10,G1,G11,E1,K1,B2,F1,A4,A2,F14,F10,D2,D5
21253	10.2177	Male	No	Yes	Yes	No	No	No	216	62489167	253157	4	2	C1,F2,F1
21258	9.49487	Male	No	Yes	Yes	No	No	No	217	68530063	0	0	0	None
21259	13.6674	Male	Yes	Yes	No	Yes	No	No	218	53797337	38091	17	13	C1,H22,B15,D20,E8,G6,A5,D6,A22,A21,F1,F9,A4,A19,A17,F14,F15
21262	9.69199	Female	No	Yes	No	Yes	No	No	219	48653917	21661	3	3	H14,D15,A17
21272	10.4805	Female	Yes	No	No	No	No	No	220	64152725	48265	13	12	E10,C1,B4,B15,H18,B25,H8,A22,F4,F10,F15,H6
21277	5.8152	Female	No	Yes	Yes	No	No	No	221	32284020	25043	7	6	E9,E1,F2,B2,F10,H3,D10
21280	23.2608	Male	No	Yes	Yes	No	No	No	222	70226630	520745	23	14	G4,G3,H1,E9,B4,H22,E7,E8,H19,H4,B25,A12,G1,B5,B22,G12,A5,E13,G16,A9,F3,D5,E3
21291	6.07803	Female	No	Yes	Yes	No	No	No	223	60229581	343372	19	12	E10,D18,A1,G9,G1,G8,A5,G14,D3,G13,A3,G16,A17,D4,F10,F15,F11,H3,D10
21294	12.5175	Male	No	Yes	Yes	No	No	No	224	79717930	501155	14	8	H13,E10,G3,C1,H19,H21,G6,G1,A13,A8,A5,E13,F9
21297	8.93635	Female	No	Yes	Yes	No	No	No	225	63032377	12089	1	1	A9
21303	7.78645	Female	Yes	Yes	Yes	No	No	No	226	70420814	110659	4	4	C2,G1,F14,E3
21323	11.9589	Female	No	Yes	Yes	No	No	No	227	45449461	57629	10	7	E10,C1,H22,G7,G11,K1,K3,A17,B10
21332	8.27926	Male	No	Yes	No	Yes	No	No	228	77995738	112281	5	4	D18,H15,G8,G11,A20
21333	11.8275	Female	No	Yes	No	Yes	No	No	229	66501937	407916	6	5	H13,E6,A1,D4,F15,D5
21339	8.04928	Male	No	Yes	Yes	No	No	No	230	61792862	254078	7	5	B18,G9,H10,E1,E12,H12,H11
21344	34.1355	Male	Yes	No	No	No	No	No	231	38292398	34689	7	6	B4,D16,C5,A5,D7,F14,F15
21349	42.8419	Male	No	No	No	No	No	No	232	75313729	198155	18	13	E10,D24,G3,C1,A8,E1,A5,F2,F1,F9,G16,A20,D4,F15,F3,D14,H6,D10
21350	12.9446	Male	Yes	No	No	No	No	No	233	66321730	37188	17	13	E10,D24,G3,C1,E1,A5,F2,F1,F9,G16,A20,D4,F15,F3,D14,H6,D10
21353	15.1786	Female	No	Yes	Yes	No	No	No	234	47868826	158008	16	14	E6,G3,J1,H9,B22,H8,A22,E13,F9,A19,A2,G16,F7,D9,F10,H11
21360	21.5195	Female	No	Yes	Yes	No	Yes	No	235	72186262	601635	27	18	E10,G4,G3,H1,H14,C1,B20,H22,H20,E15,H4,A12,C2,H9,E1,G15,H8,D3,F6,G16,A17,F3,D14,D5,H11,E3,D17
21362	3.41684	Female	No	Yes	Yes	No	No	No	236	110118385	7	0	0	None
21368	4.23819	Male	No	Yes	Yes	No	No	No	237	40817824	70648	12	8	D18,G3,H22,F14,F4,F15,F11,D1,H3,D5,D8,H2
21377	13.5031	Male	No	Yes	Yes	No	No	No	238	24816140	25782	17	14	E10,H1,H22,B6,A12,K1,A5,H8,B2,E13,A21,D9,F4,D2,D13,F3,H6
21382	14.1273	Female	No	Yes	Yes	No	No	No	239	42296720	30	0	0	None
21384	12.5175	Female	No	Yes	Yes	No	No	No	240	39803177	61136	10	8	E9,C1,A12,A5,G15,H8,F4,F10,F11,H3
21404	18.8583	Male	No	Yes	Yes	No	No	No	241	20526955	114039	25	13	D24,G4,G3,H15,H18,D20,H5,E7,H19,H10,A8,H9,D21,H8,A22,G16,F7,A17,F14,D4,F15,D14,H3,D5,H2
21405	30.1273	Male	No	Yes	Yes	No	No	No	242	45819231	294472	41	19	E10,E6,G4,D18,E9,H14,C1,G2,H22,H23,H18,D20,H5,E15,H4,G5,G9,G1,G7,G8,G10,E1,D21,A5,G15,A22,F5,F1,F9,A19,A2,G16,F7,A17,F14,F4,F15,H3,B14,D8,D17
21413	3.12115	Female	No	Yes	Yes	No	No	No	243	51747741	3985	1	1	D10
21419	5.32238	Female	No	Yes	No	Yes	No	No	244	79062589	413595	7	6	G4,E15,D22,D23,F8,A4,F15
21424	12.9117	Male	No	Yes	No	Yes	No	No	245	51200921	1071512	13	10	G2,A12,C2,G1,E1,K2,E13,A19,A17,D14,H6,E14,D10
21430	7.16222	Male	No	Yes	Yes	No	No	No	246	15720679	8002	4	4	G1,D3,G16,F15
21433	20.4025	Male	No	Yes	Yes	No	No	No	247	63698942	3153051	19	14	E10,E6,H17,F12,E9,A1,H5,A12,H21,H10,H9,F2,F9,A19,A20,D12,F10,D5,H16
21441	9.69199	Male	No	Yes	Yes	No	No	No	248	37713573	26007	12	9	E10,E6,G4,E9,B4,B15,H19,G16,B11,B16,H2,D17
21447	25.3306	Female	No	Yes	Yes	No	No	No	249	61348585	68751	17	16	D24,H7,C1,B4,G15,H8,E13,F5,A4,A20,D9,F4,D13,F15,H12,H6,F11
21449	8.27926	Female	No	Yes	Yes	No	No	No	250	44197848	41180	9	9	D18,C2,E1,A5,F9,G16,F10,D2,F15
21453	13.306	Male	Yes	No	No	No	No	No	251	44314055	36797	18	10	C1,A1,E15,C2,H10,A8,A6,A5,D6,D15,F8,E13,F1,D12,D13,F3,H16
21468	15.0472	Male	Yes	No	No	No	No	No	252	43275936	466204	10	8	E10,C1,C2,E1,E13,F1,F9,G16,D17
21471	21.9466	Male	No	Yes	Yes	No	No	No	253	32003227	5131614	6	5	B15,D11,B2,F14,F15,E5
21472	23.9179	Male	No	Yes	No	Yes	No	No	254	42495194	51445	43	22	H13,E10,D24,D18,G3,E9,H14,C1,H22,H23,H20,H19,A7,C2,D11,H10,G1,B5,D21,B24,H8,D15,A22,E13,F5,F1,F9,A4,A19,G16,A17,A20,F14,D9,F4,D13,F15,F3,H6,H3,E3,H2,H16
21476	6.70226	Female	No	Yes	Yes	No	No	No	255	52443652	11072	4	3	H10,A8,A5,F1
21477	36	Female	No	Yes	Yes	No	No	No	256	33325149	176109	35	21	G4,D18,G3,H15,H7,E9,C1,B4,H22,H23,H5,B25,A12,C2,H10,H9,A5,F2,G15,K2,H8,E13,F1,F9,A4,A2,G16,D12,F14,F15,H6,H3,B16,H2
21478	50.2669	Male	No	Yes	No	Yes	No	No	257	68867514	607783	12	10	C1,B15,D11,H9,B2,E13,F1,G16,F14,F15,E5
21482	9.46201	Female	No	Yes	Yes	No	No	No	258	12277141	18356	1	1	B22
21488	47.7043	Male	No	Yes	Yes	No	Yes	No	259	62440573	17507	7	6	H22,H9,E13,F1,F10,F15,F3
21491	8.80493	Female	No	Yes	Yes	No	No	No	260	35825628	88099	34	19	E10,G4,F12,H14,C1,A1,E15,E8,H19,B25,G6,G5,G8,B5,A8,A5,B24,G14,D3,A22,F9,A4,A18,A3,A2,G16,A17,F14,D2,D13,D14,D1,E5,H16
21493	37.2238	Female	No	Yes	Yes	No	No	No	261	58126863	64551	4	4	E10,F9,F3,D5
21504	20.2382	Male	No	Yes	Yes	No	No	No	262	63027671	4820245	29	12	H13,H7,H1,E9,H14,C1,B20,H22,H20,H5,H19,D11,H10,H9,F8,F1,A3,F7,D12,F4,H12,F3,D1,H3,D5,H11,H2,H16
21508	11.039	Male	No	Yes	Yes	No	No	No	263	41613290	143318	15	10	H13,E10,E6,G3,H22,H23,H19,A12,G1,G14,F1,F4,D1,E3,H16
21513	14.9487	Male	No	Yes	Yes	No	No	No	264	49784856	2125673	20	14	E10,D18,H7,C1,A1,A8,A5,B24,F2,H8,E13,A21,A19,A17,A20,D12,F10,H12,F3
21514	14.9487	Male	No	Yes	Yes	No	No	No	265	47031001	83563	24	16	E10,H7,H1,F12,C1,E15,H19,B25,H10,A8,B9,G14,G15,B2,A22,E13,A21,A3,G16,A17,D12,D7,D2,H12
21518	9.79055	Female	No	Yes	Yes	No	No	No	266	52909094	25606	6	6	H22,D20,A2,F14,F3,E14
21519	7.35934	Female	No	Yes	Yes	No	No	No	267	60216040	1092408	15	12	E10,C1,H10,A8,H9,E1,F1,F9,A2,A20,A9,F4,F10,F15,F3
21521	14.2587	Male	Yes	No	No	No	No	No	268	35109012	41106	19	12	G4,H1,H14,B20,H22,H18,H5,E8,H19,B6,A12,B22,G12,H8,A21,A4,A2,G16,A20
21523	50.8912	Male	No	Yes	Yes	No	No	No	269	24234708	28621	9	8	B4,D20,A12,D21,G15,A21,F14,F3,D5
21526	9.06776	Male	No	Yes	Yes	No	No	No	270	41392774	50505	15	10	B15,E15,B21,E1,A5,D3,F8,F1,A17,D12,F4,F10,D13,F3,E3
21528	4.99384	Female	No	Yes	Yes	No	No	No	271	63981510	6719	1	1	F4
21533	39.8522	Female	No	Yes	Yes	No	No	No	272	70750869	30560	20	13	C1,H20,H5,E15,A12,G6,G12,A5,F2,F5,A21,F9,A3,A2,F7,F10,F15,H6,H11,H2
21534	12.3203	Female	No	Yes	Yes	No	No	No	273	39923684	33131	7	7	E15,D11,E1,F2,K3,F8,G16
21542	22.2423	Male	No	Yes	Yes	No	No	No	274	52645039	928823	26	14	G4,D18,G3,B20,H20,E15,A12,G12,A5,D15,F8,E13,F5,F1,A4,A2,G16,F4,D13,F15,F3,D14,D1,D5,H11,E3
21548	11.729	Male	No	Yes	Yes	No	No	No	275	34156006	742898	30	18	H15,H1,F12,B4,B6,G5,G9,H10,G7,B5,A5,G14,G15,H8,D3,D6,A22,F5,A21,F1,B8,A2,G16,F14,D4,F10,D13,F15,D1,E14
21556	6.63655	Male	No	Yes	Yes	No	No	No	276	57333362	5079	2	2	C1,E13
21562	30.6858	Male	No	Yes	No	Yes	No	No	277	77201623	281204	25	14	H13,D24,E6,G4,E9,C1,B4,C2,G1,A5,F2,G15,D3,A22,F1,G16,A17,A20,F4,F10,F15,F3,D14,D1
21567	32.5585	Female	No	Yes	Yes	No	No	No	278	38513817	1615002	19	11	G3,C1,B4,H23,A1,H20,H5,H19,H21,C2,A5,B10,F4,F10,H12,H6,F11,B14,H2
21568	57.6263	Male	No	Yes	Yes	No	No	No	279	20509452	77705	10	9	F12,B4,E15,D21,A2,G16,F14,F10,F11,D8
21571	21.0924	Male	No	Yes	Yes	No	No	No	280	63411161	62141	10	9	D24,H18,A1,G1,K1,D3,F5,A4,G16,F3
21573	28.6817	Male	No	Yes	No	Yes	No	No	281	52292778	62994	30	19	E10,G4,G3,F12,C1,H22,A1,H5,E7,H19,B5,H9,G12,G14,H8,B2,A22,F8,E13,A21,F1,F9,G16,A20,F3,D19,F11,H3,H2
21574	5.25667	Male	No	Yes	Yes	No	No	No	282	55383921	0	0	0	None
21584	25.2977	Female	No	Yes	Yes	No	No	No	283	47392656	8594	8	8	C1,H22,B5,H9,D3,F1,F15,H3
21601	12.2546	Male	Yes	No	No	No	No	No	284	21121292	2770769	4	4	D18,C1,E5,B13
21602	4.3039	Male	No	Yes	Yes	No	No	No	285	19079510	15035	10	8	G2,H22,G9,G15,H8,D6,F9,F4,D2,D8
21607	5.55236	Male	No	Yes	Yes	No	No	No	286	45255832	30081	20	15	E16,G4,G3,H23,B25,B6,A12,H10,G1,G7,B5,A8,F2,H8,F1,F6,G16,F15,D5,B16
21609	14.4887	Male	No	Yes	Yes	No	No	No	287	39143550	1557599	37	23	G3,H15,H7,H1,E9,H14,C1,H22,B25,A12,H10,G7,H9,G12,A5,F2,G14,K2,H8,B1,D3,E12,F8,F1,A4,A19,A3,A2,F7,D12,F14,F10,D2,F15,D14,H6,H11
21610	10.4476	Male	No	Yes	Yes	No	No	No	288	52110139	610087	36	23	G3,H15,H7,H1,E9,H14,C1,H22,B25,A12,H10,G7,H9,G12,A5,F2,G14,K2,H8,B1,E12,F8,F1,A4,A19,A3,A2,F7,D12,F14,F10,D2,F15,D14,H6,H11
21622	29.8316	Female	No	Yes	Yes	No	Yes	No	289	50833299	3469002	20	9	G4,G3,H15,H1,E9,H20,H19,A12,G5,A8,E1,K1,A5,F1,F3,D5,E5,B16,E3,H16
21674	5.51951	Female	No	Yes	Yes	No	No	No	290	68767908	28576	10	7	H1,E9,H14,D20,F9,F7,F15,D14,D1,D17
21648	43.0719	Male	No	Yes	Yes	No	No	No	291	39036227	1072223	9	8	E10,B4,A1,G12,F9,G16,A17,F3,B16
21649	25.462	Male	No	Yes	Yes	No	No	No	292	251806678	2914	2	2	D5,E5
21650	10.6119	Female	No	Yes	Yes	No	No	No	293	77913262	1137	2	2	E9,F3
21656	16.5585	Female	No	Yes	Yes	No	No	No	294	13548611	229779	28	14	G4,D18,E4,E9,B4,H22,H4,A12,C2,G8,G10,A8,E1,A6,A5,D3,D15,A22,F9,G16,A17,A9,F3,D14,D19,H3,B16,H2
21675	28.6817	Male	No	Yes	Yes	No	No	No	295	58604421	6462094	30	17	H13,G4,H1,C1,B4,H22,B15,A12,C2,G5,G1,B22,A5,F2,K2,D3,A22,E13,A21,F1,A4,A3,G16,A20,D9,F4,F15,H6,B19
21676	22.8337	Female	No	Yes	Yes	No	No	No	296	55664374	107970	16	13	E16,D18,H1,C1,G2,H22,A7,G1,F2,E13,F1,A4,A2,G16,A17,D12
21691	9.00205	Female	No	Yes	Yes	No	No	No	297	58510725	441548	15	10	E6,A12,H21,G6,D11,G11,A5,G14,F1,G16,F14,F10,F15,H3,H2
21701	4.43532	Female	No	Yes	Yes	No	No	No	298	54518830	110005	8	7	E10,E9,H4,E13,F1,F7,D4,F3
21707	27.039	Male	No	Yes	Yes	No	Yes	No	299	42097902	151487	18	13	H13,B4,B6,G9,G1,A5,H8,A22,F5,F9,G16,A20,B10,F4,D13,D5,B16,D10
21710	18.924	Male	No	Yes	Yes	No	No	No	300	37338768	45472	17	11	G3,H1,C1,G10,D21,B2,F8,F5,F9,A4,A18,A3,A17,F4,F15,D1,D5
21712	18.3655	Male	No	Yes	Yes	No	No	No	301	59159485	46688	10	9	E9,C1,G6,G9,A5,G16,A17,F15,D14,D1
21713	34.3984	Female	No	Yes	Yes	No	No	No	302	43143470	1649940	13	11	H1,C1,B4,D20,A12,H21,D11,A5,F1,B12,D13,H3,D17
21715	2.89117	Male	No	Yes	Yes	No	No	No	303	44908367	6255	4	4	F12,G5,A21,F9
21718	15.2772	Female	No	Yes	Yes	No	No	No	304	43649047	543958	26	13	E10,G4,G3,E9,C1,H22,D20,E15,E8,G6,D11,G5,G10,H9,G11,D21,G15,E13,B8,G16,D12,F4,F3,D5,E3,D8
21721	15.8357	Female	No	Yes	Yes	No	No	No	305	55361837	603965	3	3	C1,F15,D1
21722	20.8296	Male	No	Yes	Yes	No	No	No	306	66570919	269126	34	20	E10,D24,D18,H1,E9,C1,H22,H23,H5,H4,C2,G5,G8,A5,F2,K2,H8,A22,E13,A21,F1,F9,A19,A2,G16,A17,F4,F10,D13,F3,D19,F11,H2
21737	7.09651	Female	Yes	No	No	No	No	No	307	52977678	250176	1	1	A6
21751	14.2916	Female	Yes	No	No	No	No	No	308	87896511	89642	10	6	C1,A12,E1,A5,A22,F8,F9,H3,E5,H2
21759	12.9117	Female	No	Yes	Yes	No	No	No	309	64263054	72215	6	4	D18,E15,B10,F15,D14,D17
21762	4.04107	Male	No	Yes	Yes	No	Yes	No	310	74305084	908	3	3	G3,A6,H2
21771	13.7002	Male	No	Yes	Yes	No	No	No	311	69581144	6077	18	11	E6,G4,E9,H22,H18,H20,E15,H19,B6,G6,A5,F8,A4,D13,H6,H11,H2,B19
21801	32.6242	Male	Yes	No	No	No	No	No	312	57620426	8848	2	2	H14,A8
21812	15.4086	Male	No	Yes	Yes	No	No	No	313	79756468	700272	62	28	E10,E6,G4,D18,G3,E9,C1,B4,B20,A1,E15,E7,B25,A12,C2,D22,G5,C4,H10,G1,G7,G8,A8,G12,K1,D21,A5,F2,G15,H8,E11,D3,F13,E12,D15,A22,E13,F5,J2,A21,F1,A3,A2,G16,F14,D9,F4,D4,F10,D2,D13,F15,F3,D14,D1,D5,A14,H2,D17,D10,B19
21819	5.12526	Male	Yes	No	No	No	No	No	314	58775884	1508804	20	16	E6,H1,F12,H22,D20,H5,H4,D11,G1,G8,H9,G11,G12,A5,B1,E13,F5,F3,E3,D10
21837	14.3573	Female	No	Yes	Yes	No	No	No	315	53680008	132930	48	23	E10,D24,G4,D18,H7,F12,E9,H14,C1,H22,D20,A1,H5,A12,C2,D22,D23,G1,H9,G12,K1,D21,A6,A5,F2,G15,K2,H8,F8,E13,F1,F9,G16,A17,A20,D12,F10,F15,D14,H6,H3,D5,E3,E14,D8,D17,D10
21838	26.5133	Female	No	Yes	Yes	No	No	No	316	50519188	279469	20	13	H14,H22,H23,A1,H5,H19,G12,A5,H8,E13,F1,F9,A2,G16,F7,D13,H3,E3,H2,D17
21839	15.6386	Male	No	No	No	No	No	No	317	59802201	11817031	20	14	E10,E4,C1,D22,G9,G1,A8,A6,A5,K3,F8,A21,F1,A4,A2,A20,F4,B12,H2
21843	24.1807	Female	No	Yes	Yes	No	No	No	318	64986151	7343	11	9	E10,G4,B15,A12,A13,A5,F1,A3,F10,D2,F15
21849	17.7741	Female	No	Yes	Yes	No	No	No	319	62086080	722146	21	16	E10,E6,D18,G3,H7,E9,C1,A7,B5,B23,D21,A6,E13,F1,G16,A20,F10,D13,D1,E14
21851	14.9487	Female	No	Yes	Yes	No	No	No	320	36293515	42642	4	4	E1,A21,F1,A9
21858	6.07803	Female	No	Yes	Yes	No	Yes	No	321	57958342	76240	6	6	E1,A6,G16,D12,F14,F10
21911	33.4784	Male	No	Yes	Yes	No	No	No	322	42822702	3120	4	4	C1,H10,E12,G16
21871	23.5893	Male	No	Yes	Yes	No	No	No	323	36060568	75645	12	10	E10,H14,C1,B4,E15,B25,D16,D23,B9,F8,E13,G16
21879	3.28542	Male	No	Yes	Yes	No	No	No	324	54581573	78366	14	8	E4,H22,A1,H19,G5,G8,E1,G14,F1,G16,A17,F10,F3,F11
21884	14.8172	Female	No	Yes	Yes	No	No	No	325	62066492	345804	22	16	G4,C1,B4,H5,E15,B25,E1,A5,K3,D3,A22,E13,A21,G16,A17,F14,F4,F15,H6,D8,D17,H16
21902	5.78234	Male	No	Yes	Yes	No	No	No	326	59034987	379213	8	8	C2,H10,A13,E1,E13,D12,D14,B14
21903	15.6715	Male	No	Yes	No	Yes	No	No	327	57046577	133602	6	5	C1,H22,D20,H20,G16,A17
21920	6.99795	Male	No	Yes	Yes	No	No	No	328	31910823	1323	1	1	A21
21926	53.2567	Female	No	Yes	Yes	No	No	No	329	49167641	2472	8	7	G4,D11,A5,F5,F14,F4,F3,E3
21937	12.7474	Female	No	Yes	Yes	No	No	No	330	55875751	5330	14	9	H13,H1,F12,H14,H4,H9,G15,F1,A2,G16,F4,H3,D5,D10
21938	6.6694	Female	No	Yes	Yes	No	No	No	331	45504860	70452	14	9	H13,G4,H1,F12,H14,H4,C2,G15,F1,G16,F4,H3,D5,D10
21948	12.9117	Female	No	Yes	Yes	No	No	No	332	67018153	50927	20	14	G4,E9,H14,C1,H22,A1,G1,G11,E1,A5,F2,D15,A22,F8,F9,A3,G16,F14,D5,D17
21949	12.1232	Male	Yes	No	No	No	Yes	Yes	333	53334039	179980	60	22	E10,G4,D18,G3,H1,E9,C1,B4,H22,D20,A1,E15,E8,H4,B6,A12,D16,C2,G6,G5,G9,H10,A13,A8,H9,G11,G12,A6,A5,G14,G15,B1,D6,F8,E13,A21,F1,F9,A4,A19,A3,A2,G16,A17,A20,F14,A9,F4,F10,B12,F15,F3,H6,H3,H11,D8,H2,D17,D10,H16
21973	16.3285	Female	Yes	Yes	Yes	No	Yes	No	334	61771360	1441904	48	21	G4,G3,H1,E9,H14,C1,B4,H22,B15,H23,H18,A1,H20,H19,A12,G5,G1,B5,A8,K1,D21,A5,F2,G14,D3,D6,D15,A22,E13,A21,F1,F9,A4,A2,A17,A20,F4,D4,F10,D2,F3,D1,H3,B14,D5,H11,H2,H16
21975	11.9261	Male	No	Yes	Yes	No	No	No	335	57682567	9803	7	6	B24,H8,D3,F1,A19,A17,F10
21982	15.8686	Female	No	Yes	Yes	No	No	No	336	65679971	6844	1	1	H11
21987	20.6653	Male	No	Yes	Yes	No	No	No	337	49662505	29914	4	4	D20,C2,H10,F1
21988	25.5606	Male	No	Yes	Yes	No	No	No	338	62785177	76626	23	15	D24,D18,E9,C1,H18,A1,C2,G5,G1,B22,K3,D15,F8,E13,A3,A17,D12,F4,F15,E5,E3,D17
22001	20.1396	Male	No	Yes	Yes	No	No	No	339	56493635	112169	26	17	E10,G4,D18,H15,F12,A1,E8,B25,D22,G1,A8,A5,G15,E13,A21,A3,A2,G16,A17,F14,D4,D13,F15,D5,B16,D17
22013	5.15811	Male	Yes	No	No	No	No	No	340	64665165	27927	8	5	D20,D6,D12,F4,F15,F3,D8,D10
22038	22.0123	Female	No	Yes	Yes	No	No	No	341	41526977	2476894	24	17	H13,E10,C3,G3,H15,E9,H14,C1,B4,H22,H23,H9,G11,D21,A5,G15,H8,F1,A19,D7,F14,F10,F15,F3
22041	28.6489	Female	No	Yes	Yes	No	No	No	342	53158413	140363	19	14	E9,C1,H22,E7,A10,G7,H9,A5,E13,F1,A2,A20,A9,F4,F10,D13,H3,D10
22049	47.4743	Female	No	Yes	No	Yes	No	No	343	62731370	2847	2	2	A12,F4
22055	32.5585	Female	No	Yes	Yes	No	No	No	344	55205043	533063	8	8	A1,D11,G7,H9,H8,E13,F9,H12
22062	14.7515	Male	No	Yes	Yes	No	No	No	345	53728179	237658	7	5	G5,G12,G14,A22,G16,D1,D17
22067	6.86653	Male	No	Yes	Yes	No	No	No	346	47854364	97632	37	18	D24,D18,G3,H7,H1,H17,H14,C1,B20,B15,H23,H5,H4,B6,G6,A10,H10,G8,A8,D21,A5,F2,H8,B2,A18,A2,G16,A9,F4,D2,D13,H6,H3,H11,D17,D10,H16
22068	29.8973	Female	No	Yes	Yes	No	Yes	No	347	32568943	181407	21	14	E10,H7,E9,C1,H22,A1,H19,B6,A12,G1,G12,A6,E13,A21,A4,A20,D12,H3,D5,H16
22071	22.8665	Male	No	Yes	Yes	No	No	No	348	69072018	319033	17	14	E16,B18,E9,H14,C1,H22,B6,G1,G12,A5,F1,G16,A20,F10,F15,D1,H11
22079	14.7187	Male	No	Yes	Yes	No	No	No	349	69113311	994636	15	11	H13,D24,D18,G3,B20,H10,G1,E13,A3,G16,F7,F15,D14,H11,D10
22084	27.499	Male	No	Yes	No	Yes	No	No	350	56587012	94224	39	19	E10,E6,G4,D18,H1,E9,H14,C1,B4,B20,H22,E15,E7,E8,H19,B6,A12,C2,G5,H10,B5,A5,G15,E13,A21,F1,F9,A18,A19,A3,A2,A20,F4,F10,D13,D14,D5,E3
22087	7.29363	Male	No	Yes	Yes	No	No	No	351	60834956	71252	4	4	G4,A12,C2,G15
22107	28.7146	Female	No	Yes	Yes	No	No	No	352	41302784	158516	13	12	G4,E7,A12,G15,K2,E13,A4,G16,A20,D14,H3,B16,H16
22108	11.8932	Male	No	Yes	Yes	No	No	No	353	54960339	454885	22	12	G4,G3,H1,G2,E7,A12,A7,G6,G9,B5,G12,G14,G15,K2,D3,A22,A4,A18,G16,A20,E5,B16
22110	16.8542	Male	No	Yes	Yes	No	No	No	354	65585911	8509	15	14	E10,G4,F12,H14,C1,B4,E1,A5,F1,A4,F15,H6,D10,H16,B19
22111	36.0082	Female	Yes	No	No	No	No	No	355	26353421	234492	12	11	E10,G4,C1,H22,A1,A12,D22,A6,H8,G16,F3,H2
22126	40.2136	Male	No	Yes	Yes	No	No	No	356	66753123	5340	6	6	E9,A1,B5,H9,A20,D7
22163	13.5359	Female	No	Yes	Yes	No	No	No	357	57868615	826153	14	9	E10,E4,D20,A12,G5,G9,A5,F2,K2,B2,F1,F14,F15,E5
22172	14.653	Male	No	Yes	Yes	No	No	No	358	57934679	9219	4	4	G10,D6,E13,G16
22185	25.6263	Male	No	Yes	Yes	No	No	No	359	54024768	160043	13	10	G4,H15,E9,A12,E1,F1,F9,D12,F3,E5,D8,H2,D17
22191	14.3901	Female	No	Yes	Yes	No	No	No	360	35920650	284071	18	12	E9,C1,H22,E7,H19,B6,A12,H21,D11,K2,A22,F1,F10,F15,F3,D14,H11,D8
22195	8.31211	Female	No	Yes	Yes	No	Yes	No	361	57301834	2745177	40	18	E10,C3,D24,E6,G4,E9,C1,B20,H22,H23,E7,H19,H4,B6,G6,D11,G7,G12,D21,A5,F2,G15,F8,E13,F5,A21,F1,F9,A18,G16,F7,F4,D2,F15,F3,H6,D1,H3,H2,H16
22196	14.423	Male	No	Yes	No	Yes	No	No	362	60213130	324237	19	14	E10,D18,F12,E9,C1,B15,A12,C2,G6,E1,A22,E13,A21,F1,F9,B8,A3,A17,D17
22198	6.96509	Male	No	Yes	Yes	No	No	No	363	50861263	213140	6	6	F12,C1,E1,A22,B8,F3
22201	10.5791	Male	No	Yes	Yes	No	No	No	364	50822103	54695	6	4	E10,H22,D11,F1,D2,D1
22203	11.6632	Female	Yes	No	No	No	Yes	Yes	365	52593787	415717	27	15	E10,G4,D18,G3,C1,B20,H18,D20,E15,H19,B25,A12,D11,H10,B21,G15,F8,E13,F10,F15,H12,D14,E5,B16,E3,E14,D8
22206	16.9856	Female	No	Yes	No	Yes	No	No	366	39456183	132416	9	8	E4,C1,H22,E15,A12,G14,D15,F4,H11
22211	16.6899	Male	Yes	No	No	No	No	No	367	52316565	1649565	41	20	D24,E6,H1,E9,C1,B4,H22,D20,H5,H4,A12,A7,G9,G1,G8,B22,E1,D21,A6,F2,A22,F1,F9,A4,G16,A17,A20,D12,D7,F10,D13,H12,F3,F11,D1,H3,E5,E14,D10,H16
22212	41.1992	Female	No	Yes	Yes	No	No	No	368	67653557	1291654	25	17	E6,H1,H14,C1,B4,H22,H5,E7,H19,A12,D11,H10,B21,D21,K2,E13,F1,F9,A2,F14,F4,F10,F15,F3
22215	37.5524	Male	No	Yes	Yes	No	No	No	369	53032829	117285	18	12	G4,E9,C1,G2,E8,G9,G15,E13,F1,F9,G16,A20,F4,F10,F15,E3,H2
22232	6.6694	Male	No	Yes	Yes	No	No	No	370	55101834	1260809	8	6	H1,B20,H18,H10,G7,G11,A22,F9
22246	26.6776	Male	No	Yes	Yes	No	No	No	371	75173940	1403	3	3	A22,G16,B12
22250	19.154	Female	No	Yes	Yes	No	No	No	372	43171408	2622	1	1	A8
22251	17.117	Female	No	Yes	No	Yes	No	No	373	47387122	64318	15	12	G4,E9,C1,A6,A5,G15,D3,A22,D7,F4,F10,D14,H3,H11
22259	58.4476	Male	No	Yes	No	Yes	No	No	374	57907724	55775	16	11	G4,D18,H1,A12,G5,B5,G11,K1,K3,D6,E13,B8,F4,F10,D1,D5
22262	43.4333	Female	No	Yes	Yes	No	No	No	375	54323552	1772	5	4	A5,F1,F4,F15,E14
22274	17.5113	Male	No	Yes	No	Yes	No	No	376	52092871	259863	14	10	E10,G4,B18,A1,A12,C2,G7,A5,F8,E13,A21,A2,A9,F11
22276	13.1088	Female	No	Yes	Yes	No	No	No	377	84903297	181	2	2	A1,F11
22285	4.20534	Male	No	Yes	Yes	No	No	No	378	70466133	4266	5	5	G9,G1,C5,D17,D10
22290	3.0883	Male	Yes	No	No	No	No	No	379	71752366	483	1	1	G16
22292	15.54	Male	No	Yes	Yes	No	No	No	380	61735600	196771	41	20	E10,G4,D18,G3,H7,H1,F12,H14,C1,B4,H23,H5,H19,A12,D11,G1,A13,G12,A5,F2,H8,B2,D15,F8,E13,F5,A21,F1,F9,G16,A17,F4,H12,F3,D19,H3,D5,E14,H2,D10,H16
22293	3.41684	Male	No	Yes	Yes	No	No	No	381	81791326	7304	4	4	H22,E1,G14,F15
22295	36.5996	Male	No	Yes	Yes	No	No	No	382	69620063	96591	4	4	H22,F8,E13,A17
22296	7.88501	Male	No	Yes	No	Yes	No	No	383	53567627	4717	1	1	G16
22297	7.88501	Male	No	Yes	Yes	No	No	No	384	52689950	24858	4	4	F12,D21,G16,H2
22301	20.4025	Male	Yes	No	No	No	No	No	385	89303593	160704	15	10	D18,F12,C1,G2,B25,A12,H10,G1,G12,G14,F5,G16,H2,H16
22305	44.7474	Female	Yes	Yes	Yes	No	Yes	Yes	386	86505036	7023	9	8	G4,D18,C1,B20,C2,G12,F1,F9,A20
22319	18.1027	Male	Yes	No	No	No	Yes	Yes	387	100691537	744	2	2	K1,A2
22321	9.98768	Female	Yes	No	No	No	No	No	388	57510790	425046	19	13	E4,H1,E9,B20,E15,A12,A10,G8,A13,A8,A5,K2,G16,A17,A9,D4,F15,F3,H6
22326	14.8172	Male	Yes	No	No	No	No	No	389	66485234	46732	15	10	E6,E9,C1,B6,G1,B5,K3,F5,F3,D14,D5,E5,E3,H16
22359	20.1396	Male	Yes	No	No	No	No	No	390	73744378	20718	13	8	E16,C1,D20,A1,E7,A12,D23,E13,A3,F3,D14,E14,D17
22382	9.19918	Female	No	Yes	Yes	No	No	No	391	66751116	142788	6	5	H15,H7,H22,G8,A22,B14
22401	38.2752	Female	No	Yes	Yes	No	No	No	392	62042843	137396	25	15	H13,E10,H7,F12,E9,C1,H22,D20,H5,B6,A12,C2,B5,A5,F2,H8,E13,F9,B12,F15,D19,E5,E3,H2
22405	9.23203	Male	No	Yes	Yes	No	No	No	393	46860669	31948	5	5	H14,A1,B25,F8,F10
22406	6.6694	Male	Yes	No	No	No	No	No	394	45758794	132512	16	11	E10,H7,C1,A5,F2,A22,E13,F1,F4,F10,F15,F3,H3,D5,E3,H2
22408	57.6263	Female	No	Yes	Yes	No	No	No	395	58704570	4462	5	3	H22,B5,F2,F1,F4
22409	15.1458	Female	No	Yes	Yes	No	No	No	396	60111238	17602	14	10	D18,H14,H4,A12,D23,G8,D21,F2,A22,F1,F9,G16,F14,H11
22431	7.35934	Female	No	Yes	Yes	No	No	No	397	60822603	10665	6	5	C1,G5,A13,A8,G14,E3
22432	8.47639	Female	No	Yes	Yes	No	No	No	398	64272480	320569	14	13	H18,D20,C2,G8,B22,A5,G14,F8,A18,D13,F15,D5,E5,D17
22437	12.9446	Male	No	Yes	Yes	No	No	No	399	69518713	6202	15	11	B4,A1,G5,G1,A13,A5,D3,E13,A17,F14,F4,F15,H6,D8,D10
22453	13.3388	Female	No	Yes	Yes	Yes	No	No	400	48327940	37097	4	3	C1,C2,B24,F10
22457	26.7433	Male	Yes	No	No	No	Yes	No	401	47732270	328782	20	13	E10,D24,D18,H1,E9,H14,H22,D20,H20,H5,H19,A5,K3,B2,F1,A20,F10,F15,E3,H16
22473	21.9138	Male	Yes	Yes	Yes	No	No	No	402	52340877	40905	21	16	E10,D18,G3,H1,H22,B6,A12,G1,G12,A5,F2,K3,A22,F1,F9,A4,A20,F4,F3,F11,H2
22495	13.5688	Male	Yes	Yes	Yes	No	No	No	403	57005166	138567	12	12	C1,H22,B2,E13,F9,A4,G16,A17,A9,F4,D2,H2
22606	17.4784	Male	No	Yes	Yes	No	No	No	404	50746633	15325	14	10	E16,F12,C1,B4,H4,B5,E13,F9,F4,F10,H6,F11,D5,E14
22645	8.5421	Female	No	No	No	No	No	No	405	27788002	14281	3	2	E16,G15,G16
22671	16.6242	Female	Yes	No	No	No	No	No	406	87055677	42	1	1	G14
25003	19.9754	Female	No	Yes	Yes	No	Yes	No	407	67184344	15045	11	10	H13,H14,B4,C2,A8,H8,B2,G16,A20,F4,F15
25004	12.386	Male	No	Yes	Yes	No	No	No	408	76039487	9037	24	14	D18,B4,G5,G1,B5,A13,D21,D3,F8,F5,A21,F1,A3,A2,G16,A20,D12,F14,D4,F10,F15,F3,F11,D1
25008	8.73922	Male	No	Yes	Yes	No	No	No	409	103590328	42978	21	15	E10,H1,C1,H22,H23,A1,H20,H19,A12,C4,H8,A22,E13,F1,A3,A2,G16,F10,D13,F15,F3
25015	7.06366	Female	No	Yes	No	Yes	No	No	410	71413499	128377	7	7	G3,G2,G16,A17,D12,B12,D14
25016	9.3963	Female	No	Yes	No	Yes	No	No	411	77956803	0	0	0	None
25023	26.1191	Female	No	Yes	Yes	No	No	No	412	57701050	60324	18	12	G4,H15,H7,C1,A1,H5,H10,K2,F8,E13,F1,F9,A4,A2,G16,F10,F15,H2
25025	20.1396	Female	No	Yes	Yes	No	No	No	413	62812426	170945	13	11	G3,E9,C1,H18,E13,F1,F9,G16,F14,F4,F15,D5,D17
25026	36.2053	Male	No	Yes	No	Yes	No	No	414	61673489	149875	25	17	H13,E10,E6,G4,H1,E9,C1,H22,E15,H19,C2,D22,H9,E1,A6,A5,F2,B2,F9,G16,F4,F10,F15,H2,D17
25033	22.4723	Female	No	Yes	Yes	No	No	No	415	60288717	12616	14	10	G3,H7,H22,H5,H19,D21,A5,B1,A21,A4,A17,F15,D1,H11
25034	15.4743	Female	No	Yes	Yes	No	No	No	416	54790233	4111	7	6	E10,F12,E9,B4,B5,G16,F14
25037	40.2793	Male	No	Yes	Yes	No	No	No	417	66715830	9443	28	17	E10,G4,H14,C1,H23,A1,A12,D22,D11,A8,G11,A6,A5,G15,H8,F1,F9,G13,A2,G16,A20,D9,F10,F3,H6,E3,H2,H16
25055	12.8131	Male	No	Yes	Yes	No	No	No	418	66307340	33769	11	8	E10,C1,H18,E8,B6,H10,F2,E13,F1,A17,F4
25056	59.2361	Female	No	Yes	Yes	No	No	No	419	52777720	10118	6	6	B4,H22,A6,G14,A3,A17
25081	29.5359	Female	No	Yes	Yes	No	No	No	420	60142990	9962	6	4	H14,H20,H5,E13,F10,H2
25083	10.2505	Female	No	Yes	No	Yes	No	No	421	56978587	206874	6	6	D18,H10,K3,A22,E13,F15
25085	4.53388	Male	No	Yes	Yes	No	No	No	422	75606092	2788	6	6	G11,E1,A21,F15,F3,D10
25086	6.27515	Female	No	Yes	Yes	No	No	No	423	77883480	387974	37	18	H13,E10,E6,G4,E9,C1,E15,E7,E8,B25,A12,C2,G6,A10,D11,A8,G12,A5,F2,G15,H8,B2,A22,E13,F5,F9,A19,G16,A17,A20,F10,F15,F3,H6,D1,H11
25089	7.95072	Male	No	Yes	Yes	No	No	No	424	66376595	451	1	1	A12
25090	5.25667	Female	No	Yes	No	Yes	No	No	425	50439407	17584	4	4	G9,A8,E1,G16
25093	6.30801	Female	No	Yes	Yes	No	No	No	426	78900900	8658	10	6	H15,E9,E7,E8,D21,B2,F4,D14,F11,D17
25097	8.5421	Male	No	Yes	Yes	No	No	No	427	49847842	176951	15	11	C1,H22,D20,H5,B24,F2,K2,A21,F1,F9,G16,D4,F3,H3,D5
25099	11.3018	Male	No	Yes	Yes	No	No	No	428	41717077	7706	3	3	B4,A5,F14
25103	21.8809	Male	No	Yes	Yes	No	No	No	429	62198521	1445864	10	9	E10,D18,A1,H19,A12,G15,A22,F1,F3,D10
25107	11.5318	Female	No	Yes	No	Yes	No	No	430	36867530	99425	5	4	H1,F12,G2,G1,F4
25110	9.82341	Female	No	Yes	Yes	No	No	No	431	79901068	188	2	1	H20,H10
25111	6.37372	Female	No	Yes	Yes	No	No	No	432	49246126	10997	5	4	H22,G9,D3,A18,A17
25114	6.17659	Female	No	Yes	Yes	No	No	No	434	40658898	13011	8	7	G4,D18,G1,G7,F5,F1,A20,D5
25117	7.26078	Male	No	Yes	Yes	No	No	No	435	53385504	18023	11	8	G2,G1,G15,D3,F9,A19,A17,H12,F3,H6,H2
25121	4.59959	Male	No	Yes	Yes	No	No	No	436	8507853	25687	4	4	A5,F9,G16,D10
25137	12.7803	Male	No	Yes	Yes	No	No	No	437	54468844	72800	18	15	D18,F12,H22,A1,B5,K1,A5,G14,B1,D15,A18,G16,D4,F10,F15,D14,E3,B19
25145	6.30801	Male	No	Yes	No	Yes	No	No	438	45208815	0	0	0	None
25146	3.90965	Male	No	Yes	Yes	No	No	No	439	33133268	198	1	1	G8
25147	42.7433	Female	No	Yes	Yes	No	No	No	440	56922644	137425	22	15	E10,G4,H15,H7,C1,H22,H23,G10,B5,A5,G15,A22,E13,F1,F9,G16,A17,F14,F10,F15,H12,H2
25150	19.1212	Female	No	Yes	Yes	No	No	No	441	70508363	16377	10	7	E9,H22,G1,E1,A5,A2,F15,B16,E3,H16
25151	10.7433	Male	No	Yes	Yes	No	No	No	442	60448876	35841	9	7	H14,H19,A5,A22,G16,A9,F15,E3,D17
25156	17.4784	Male	No	Yes	Yes	No	No	No	443	59329932	329	2	2	B4,D12
25160	31.9014	Female	Yes	No	No	No	No	No	444	68748521	15064	6	6	E10,C1,G14,A20,D13,F15
25162	9.65914	Male	No	Yes	Yes	No	No	No	445	62536424	70931	10	8	G4,E9,A6,F8,A18,A2,G16,F7,A20,F4
25163	16.3943	Male	No	Yes	No	Yes	No	No	446	74103237	111903	37	18	E10,C3,E16,E6,G4,H7,E9,C1,H20,E15,A12,D16,C2,D11,G9,A8,G12,D21,F2,G14,G15,B2,F8,E13,F1,F9,D12,F10,D13,F15,F3,H6,F11,E3,H2,D17,H16
25164	23.0308	Female	No	Yes	Yes	No	No	No	447	111069527	8875	9	7	G4,D18,H22,B9,F5,F9,A19,F4,H11
25169	39.655	Male	No	Yes	Yes	No	No	No	448	52041039	0	0	0	None
25174	10.3162	Male	No	Yes	Yes	No	No	No	449	52223074	69922	12	9	H7,H1,F12,C1,A1,D11,B2,G13,A4,G16,F15,H3
25179	9.06776	Female	No	Yes	Yes	No	No	No	450	72996661	42168	20	13	E9,C1,B4,H22,H18,D20,E15,B25,C2,D11,G1,E1,A5,F2,E13,A20,F4,F15,D1
25181	10.1191	Female	No	Yes	Yes	No	No	No	451	75471202	0	0	0	None
25194	15.8029	Male	No	Yes	Yes	No	No	No	452	99209860	11014	14	11	B20,D11,G5,G1,A5,F2,F8,A21,A20,F10,F15,F11,D5,E5
25195	12.9446	Male	No	Yes	Yes	No	No	No	453	121912661	167278	8	7	E10,H22,B25,A8,G11,A6,A20,E5
25196	9.82341	Female	No	Yes	Yes	No	No	No	454	68614384	215680	10	6	G4,G12,G15,K2,G13,A3,A2,G16,F4,H11
25199	5.71663	Male	No	Yes	Yes	No	No	No	455	149351004	73058	2	2	G16,B12
25203	4.13963	Male	No	Yes	Yes	No	No	No	456	45521006	1337	3	3	C1,G9,A17
25204	6.6037	Male	No	Yes	Yes	No	No	No	457	26307546	24673	15	12	H7,H1,E9,C1,H19,G9,D21,A5,E13,A21,A18,A19,A2,A17,D12
25207	10.3162	Male	Yes	No	No	No	No	No	458	2351625	13782	29	17	E6,D18,H7,F12,E9,E15,B25,A12,G1,A8,E1,D21,K3,D3,F5,F1,A4,A2,A17,A20,F14,F4,F10,F15,F3,F11,D5,H11,E5
25212	8.11499	Male	No	Yes	Yes	No	No	No	459	67289503	24413	3	3	A1,D6,A9
25213	11.9261	Female	No	Yes	Yes	No	No	No	460	44222264	42964	13	11	H1,E9,H19,A12,G1,A8,D3,A21,G16,D12,F4,D2,H3
25216	18.7926	Male	No	Yes	Yes	No	No	No	461	90333102	1275390	19	12	E9,H19,A12,H21,C2,A5,B24,G15,E11,D6,F1,G16,D7,F4,F10,F15,F3,D5,E14
25217	33.5113	Male	No	Yes	Yes	No	No	No	462	68046198	13644	15	11	D18,E9,H22,H9,F8,E13,F9,A20,F14,F4,F10,F3,H6,H3,H16
25220	9.10062	Male	No	Yes	No	Yes	No	No	463	30760781	1129	2	2	A2,A20
25222	3.8768	Male	No	Yes	Yes	No	No	No	464	39879216	1757	1	1	G7
25233	3.97536	Female	No	Yes	Yes	No	No	No	465	2796689	576	6	4	G4,H22,H5,F14,H6,H16
25247	16.9856	Female	No	Yes	No	Yes	No	No	468	47243015	617643	10	9	E10,E9,F8,F1,G16,F3,F11,D1,H11,B16
25253	18.9569	Male	No	Yes	Yes	No	No	No	469	13068951	79747	12	10	C3,G4,A5,K2,A22,E13,A21,F10,F3,D14,F11,D1
25258	9.36345	Female	No	Yes	Yes	No	No	No	470	73061587	36027	9	8	D20,G5,F2,F8,A17,D12,D14,B14,D8
25267	8.11499	Female	No	Yes	Yes	No	No	No	471	3133674	517	5	5	E10,F12,C1,D21,F1
25273	9.3963	Female	No	Yes	Yes	No	Yes	No	472	61003670	34289	13	10	E10,C1,H22,D20,A12,D23,H10,A5,E13,A19,A2,B10,F15
25276	12.2218	Female	No	Yes	Yes	No	No	No	473	48385858	3956	12	12	E10,F12,B4,B20,K1,F5,A2,G16,A20,F15,D19,D5
25282	4.96099	Female	Yes	No	No	No	No	No	474	42199762	144	1	1	E9
25283	18.0698	Female	No	Yes	Yes	No	No	No	475	84178143	112681	40	19	G4,H1,F12,E9,H14,C1,B4,H22,H18,D20,A1,E15,H19,A12,G6,D11,G5,D21,A6,A5,F2,G15,D15,F8,A21,F1,A4,A2,G16,A17,A20,F4,F15,F3,H6,H3,H11,B16,E3,D10
25286	8	Male	No	Yes	Yes	No	No	No	476	5769146	33976	8	6	G4,G3,C1,H22,E8,G16,F4
25289	11.2361	Male	Yes	No	No	No	No	No	477	40673067	174507	7	5	D24,D20,D21,A5,G16,F14,F10
25299	11.1376	Female	No	Yes	Yes	No	No	No	478	40774401	425024	26	21	E16,E6,G4,D18,H14,C1,B20,B15,H23,B6,A12,A7,B3,H9,A5,G15,A22,F8,A2,G16,D13,F15,F3,H3,D5,E3
25300	18.7926	Male	No	Yes	Yes	No	No	No	479	41717958	46561	14	9	E9,C1,E15,C2,G14,G15,F8,G16,F14,F10,F15,F3,D1,D5
25302	16.4271	Female	No	Yes	Yes	No	No	No	480	70827930	16182	14	8	C1,E15,E8,A12,C2,G6,G9,G8,G11,A22,F1,G16,A17
25317	8.77207	Female	No	Yes	Yes	No	No	No	481	81258516	159564	7	7	F12,E9,C1,K3,G15,B2,A3
25323	6.14374	Female	No	Yes	Yes	No	No	No	482	54455444	14174	3	3	B4,E8,G16
25325	25.8891	Female	No	Yes	Yes	No	No	No	483	45701710	1446	3	3	D20,G14,F15
25329	2.16838	Male	Yes	No	No	No	No	No	484	68194469	5146997	24	14	D24,G4,D18,H22,B6,A12,A7,D11,G1,A8,A5,G15,D15,F1,F9,A2,G16,A20,F4,F10,F15,F3,D14,D10
25334	44.8131	Female	No	Yes	No	Yes	No	No	485	65778863	8906	32	16	D18,H15,H1,C1,B4,H22,H5,E15,B25,A12,A7,C2,G1,A5,F2,E13,F5,F1,F9,A4,F14,F4,F10,D13,F15,F3,D19,H6,H3,H11,H2,H16
25343	13.2402	Female	No	Yes	No	Yes	No	No	486	48928428	9349	2	2	C1,B8
25345	41.3306	Female	No	Yes	Yes	No	No	No	487	46411942	496445	21	16	E10,E6,G4,G3,C1,H23,A12,A7,C2,D22,G1,E1,A5,B1,E13,F5,B8,A2,F10,F15,D5
25353	9.13347	Male	No	Yes	Yes	No	No	No	488	7440988	34811	14	9	H13,H7,H1,H14,C1,H22,G6,G8,A5,D3,A22,A17,F4,D2
25355	2.66119	Male	No	Yes	No	Yes	No	No	489	45191072	1636	4	3	G3,H22,G1,G8
25361	11.3347	Male	No	Yes	Yes	No	No	No	490	22584067	0	0	0	None
25365	17.3799	Male	No	Yes	No	Yes	No	No	491	72691130	473327	18	15	E10,E16,F12,H18,E7,A12,H21,C2,G9,G1,H8,F13,E12,F9,F7,B10,F10,H16
25368	25.4292	Male	No	Yes	Yes	No	No	No	492	22858367	5636	2	2	F4,F15
25374	25.232	Male	Yes	No	No	No	No	No	493	17014868	35578	19	12	G3,C1,D20,E15,G12,A5,B2,D3,A4,G16,F14,A9,F10,F15,D1,D5,D10,H16
25380	9.42916	Female	No	Yes	Yes	No	No	No	494	53997249	246126	7	7	E4,A1,A10,G9,B8,G16,A20
25385	15.4743	Male	No	Yes	No	Yes	No	No	495	54372546	311788	44	22	H13,E10,E6,D18,H7,H1,E9,C1,H22,H18,A1,H5,E7,H19,A12,A7,C2,D11,G5,H10,G1,A8,G12,A5,G15,K2,H8,F8,E13,F9,B8,A3,G16,F4,F10,F15,H12,F3,F11,H3,H11,B16,H2,D17
25396	13.3717	Male	No	Yes	Yes	No	No	No	496	44972063	51	1	1	E15
25408	3.21971	Male	No	Yes	Yes	No	No	No	497	56694695	9924	12	9	D18,H1,H22,H20,H19,C2,F2,A21,F9,G16,H3,H11
25409	23.7207	Female	No	Yes	Yes	No	No	No	498	14714808	119908	31	17	E10,E6,G4,H1,E9,C1,E7,H19,C2,D11,H10,G12,A5,H8,F8,E13,A21,F1,F9,A17,A20,F4,F10,F3,H6,F11,D5,H11,B16,H2
25413	11.1376	Female	No	Yes	Yes	No	No	No	499	77835563	65518	14	8	G3,C1,H22,A12,H10,A5,A21,A3,A2,D2,H12,H3,H11,H2
25423	23.1622	Female	No	Yes	Yes	No	No	No	500	66294075	1591120	43	21	E10,G3,F12,E9,C1,B20,H22,H18,A12,C2,H10,G8,H9,G11,B22,A5,K3,H8,F8,E13,F1,A4,A19,A2,G16,F7,A17,A20,F4,F10,F15,F3,H6,F11,D1,B14,D5,H11,E5,E3,H2,D10
25424	5.28953	Male	No	Yes	Yes	No	No	No	501	76088054	3975	5	3	G9,G11,D3,F10,D8
25425	11.4661	Male	Yes	No	No	No	No	No	502	58495050	457205	16	10	D18,H1,C1,A1,H19,G6,D23,G1,G12,G14,G15,E13,A17,D14,D19,H16
25426	28.4846	Male	No	Yes	Yes	No	No	No	503	78721286	4523	3	2	G12,E13,G16
25432	24.6078	Male	No	Yes	Yes	No	Yes	No	504	50322040	58969	23	14	E10,E6,G3,H7,H14,C1,H22,E15,H19,C2,D23,F2,A22,F8,E13,F1,A19,F7,D12,A9,F4,F10,H11
25434	53.5195	Female	No	Yes	Yes	No	No	No	505	58757316	9886	5	5	E10,C1,B6,E13,F1
25435	47.9014	Female	No	Yes	Yes	No	No	No	506	70398520	9612	12	9	E10,D18,C1,E7,H19,B5,A5,F2,F8,F7,F4,F3
25438	13.1417	Female	No	Yes	Yes	No	No	No	507	57021194	10266	10	9	D18,E9,H14,B4,H22,A5,A22,A3,F4,E14
25446	11.1047	Female	No	Yes	Yes	No	No	No	508	58440347	1516	1	1	F3
25449	6.37372	Male	Yes	Yes	Yes	No	No	No	509	65824151	128284	23	17	E10,C3,G4,E9,C1,D20,G9,G1,A11,F2,K2,A22,F1,A2,G16,F4,F10,F15,H12,F3,H6,E3,D10
25455	7.29363	Female	No	Yes	Yes	No	No	No	510	23763835	6924	1	1	F4
25459	12.386	Female	No	Yes	No	Yes	No	No	511	36849043	252745	28	17	E10,D24,G3,H14,C1,H22,D20,H5,E15,C2,G6,D22,G1,G12,D21,A5,B2,A22,E13,F9,A19,G16,F15,F3,D5,E5,D17
25463	12.3203	Male	Yes	No	No	No	No	No	512	42480930	39824	10	10	H1,C1,H23,B25,B6,H10,A2,G16,F4,E5
25467	36.6982	Female	No	Yes	Yes	No	No	No	513	8078561	164685	16	11	H1,C1,H5,A12,A5,E13,F1,A3,A2,F15,H12,F3,H6,H11,B16,E3
25468	22.1766	Female	No	Yes	Yes	No	No	No	514	47860283	1861769	16	10	H13,G4,G3,C1,B4,G7,A13,G12,A5,F2,F1,F9,G16,D9,F15
25470	48.2628	Male	No	Yes	Yes	No	No	No	515	20698917	2960	2	2	D16,F15
25472	11.8932	Female	No	Yes	Yes	No	No	No	516	67032995	114	0	0	None
25482	23.655	Female	No	Yes	Yes	No	No	No	517	57219288	843307	14	11	E10,G4,H1,E9,H14,C1,G15,E13,F1,A19,F4,F10,E3
25484	49.2813	Female	No	Yes	Yes	No	No	No	518	2010289	0	0	0	None
25488	49.8727	Male	No	Yes	Yes	No	No	No	519	30552249	313673	20	18	E10,H1,F12,C1,H5,A12,D11,G1,A5,H8,E13,F9,A3,A17,D12,F4,F15,F11,E3,H2
25491	12.3203	Male	No	Yes	Yes	No	No	No	520	59842402	69898	9	8	E10,F12,E9,A1,C2,E1,A6,E13,H2
25492	19.9754	Female	No	Yes	Yes	No	No	No	521	32217555	52885	11	7	G4,E9,C1,H22,H20,G6,G5,B5,D21,F7
25515	11.5647	Female	No	Yes	Yes	No	No	No	522	71407128	75158	8	6	E9,C1,G7,G10,E13,A19,D5
25517	16.2628	Male	No	Yes	Yes	No	No	No	523	13325113	1367971	26	20	E6,D18,H7,H1,E9,B4,H18,A12,C2,G9,B3,D21,G15,H8,E11,B2,A22,E13,F5,F9,A17,F15,F3,D14,D1,H2
25528	3.28542	Female	No	Yes	Yes	No	No	No	524	85431540	17099	5	5	G7,H9,F15,D10,H16
25532	24.5421	Female	No	Yes	Yes	No	No	No	525	9490489	11666	4	3	E15,A12,A21,A17
25535	27.3676	Male	No	Yes	Yes	No	No	No	526	53666406	358355	20	16	C1,D20,A1,G7,A5,H8,B2,D3,A22,F8,F1,A18,G16,A17,D12,D7,F10,D2,H11,H2
25550	7.88501	Male	No	Yes	Yes	No	No	No	527	66388601	2912	3	3	E9,B25,G1
25551	10.9405	Female	No	Yes	Yes	No	Yes	No	528	63300054	116881	9	8	E4,D20,G1,G7,A8,E1,A21,F3,D5
25558	10.0862	Female	No	Yes	Yes	No	No	No	529	38921753	114791	9	7	G3,C1,D20,D11,G7,H8,F1,G16,D8
25563	10.8747	Female	No	Yes	Yes	No	No	No	530	80388752	67516	3	3	B15,G16,D7
25569	31.0801	Male	No	Yes	Yes	No	No	No	531	11800414	114615	10	9	F12,C1,D20,A1,A12,D11,A22,A19,G16,F11
25572	7.3922	Female	No	Yes	Yes	No	No	No	532	51568542	593572	9	8	G8,A8,E1,A5,K3,A4,A20,H6,B13
25574	12.8131	Male	No	Yes	Yes	No	No	No	533	25071931	2290	1	1	A5
25575	15.1786	Male	No	Yes	Yes	No	No	No	534	42891520	42968	5	4	A5,F8,G16,A9,F15
25581	5.65092	Female	No	Yes	No	Yes	No	No	535	52489030	1292861	23	16	C1,B20,G2,E8,D11,H9,A5,G15,H8,D3,A21,A18,A19,A3,G16,A17,A9,F10,F15,F3,D17,D10,H16
25583	6.2423	Male	No	Yes	Yes	No	No	No	536	33139146	36985	7	5	E10,H22,A5,A22,A17,A20,F15
25584	14.7515	Female	No	Yes	Yes	No	No	No	537	26632233	48390	10	10	A5,F9,G16,A17,F10,B12,D13,F15,D14,E5
25589	10.6119	Male	No	Yes	Yes	No	No	No	538	22170822	599998	35	18	G4,E9,C1,B20,E15,A12,D22,G5,G9,G7,A13,B22,G12,K1,A5,A22,F8,E13,A21,F9,A19,A2,G16,B10,F14,F4,F10,D13,F15,F3,H6,D1,H3,D5,E3
25592	14.8501	Male	No	Yes	Yes	No	No	No	539	17511331	85487	8	7	C1,D23,A8,E13,F1,A19,F3,H2
25594	24.8378	Male	No	Yes	Yes	No	No	No	540	21762517	81277	13	9	D18,E4,H1,E9,H9,D21,G15,A4,A2,F14,D4,F15,F11
25596	6.6037	Female	No	Yes	Yes	No	No	No	541	39100212	481557	12	9	C1,B4,D20,H21,H10,G11,D21,F1,G16,F15,F11
25598	13.6345	Male	No	Yes	Yes	No	No	No	542	80625836	2418461	25	12	E10,G4,D18,H7,E9,C1,E15,D22,G9,G7,G8,A8,G11,G12,E11,F1,F9,A18,G16,F7,A17,F4,D14,H6,D17
25599	9.06776	Male	No	Yes	Yes	No	No	No	543	77678496	78737	38	19	E10,E4,F12,E9,C1,A1,E15,B6,A12,D16,D22,A10,H10,G1,E1,K1,A5,G14,G15,A22,F8,F5,A21,F1,F9,A3,G16,F14,F10,D2,F15,F3,D14,D5,H11,E3,D17
25600	25.7906	Female	No	Yes	Yes	No	No	No	544	75795152	14047	5	3	D11,F1,F11,D1,D8
25601	10.7762	Male	No	Yes	Yes	No	No	No	545	7902895	46007	6	5	E8,C2,G11,F2,F4,D8
25602	11.7947	Female	No	Yes	Yes	No	No	No	546	92831968	16026	9	8	G4,H19,C2,G10,A5,F9,A20,B13,D8
25603	15.6386	Female	No	Yes	Yes	No	No	No	547	72736658	53238	17	12	D18,C1,H23,A1,H19,B25,A12,D22,D11,A13,A5,A22,F1,F9,F14,F4,H16
25604	11.3347	Female	Yes	No	No	No	No	No	548	56440110	338996	7	6	H15,D22,H8,F4,B12,F15,B16
25606	6.89938	Female	No	Yes	Yes	No	No	No	549	46214550	28510	4	4	G7,A22,F4,D10
25607	27.499	Male	No	Yes	Yes	No	No	No	550	44489353	37761	7	7	C1,H10,A5,B2,F1,F9,F15
25608	43.4004	Female	No	Yes	Yes	No	No	No	551	20062212	51880	4	4	E9,A1,C4,F4
25610	16.8214	Female	No	Yes	Yes	No	No	No	552	66683553	31178	16	13	H13,E10,E6,H1,E9,C1,G2,E15,B6,G9,G1,A13,D3,F4,F15,H16
25611	22.4066	Male	No	Yes	Yes	No	No	No	553	25153743	88924	14	10	D18,H15,H22,D22,D11,H8,F8,E13,F1,G16,D2,B14,E5,D8
25613	49.807	Male	No	Yes	Yes	No	Yes	No	554	2635177	119937	17	11	E9,C1,A1,A12,C2,A6,A5,D3,E13,F9,G16,D2,F15,F3,D14,D17
25617	6.83368	Male	No	Yes	Yes	No	No	No	555	57789782	416370	10	7	D18,H15,H22,G10,F1,A18,A17,F10,E5,D17
25619	14.1273	Female	No	Yes	Yes	No	No	No	556	44338211	327655	25	13	D18,C1,H22,E8,H19,B21,D21,G14,K2,D3,D15,E13,F5,F1,F9,G16,A17,F14,F4,F15,F3,D5,E5,D8
25625	17.577	Female	No	Yes	Yes	No	Yes	No	557	26610711	6892	2	2	H22,G16
25630	12.1232	Male	No	Yes	Yes	No	No	No	558	24405531	155378	4	4	H13,H1,D20,D1
25632	51.3511	Male	No	Yes	Yes	No	No	No	559	12046883	13240	19	14	D24,D18,H14,B4,A12,D11,G1,A5,D15,F1,F9,G16,F7,A17,A20,F10,D13,F15,H6
25634	9.62628	Female	No	Yes	Yes	No	No	No	560	11963002	10721	6	5	D18,C1,H22,E1,F14,D14
25635	6	Female	No	Yes	Yes	No	No	No	561	92040309	108958	2	1	G3,G8
25636	9.46201	Female	No	Yes	Yes	No	No	No	562	36489265	126953	5	5	E10,C1,B2,B8,E5
25639	3.9425	Male	No	Yes	Yes	No	No	No	563	35946129	35523	3	3	D20,D11,H10
25644	11.7618	Female	No	Yes	Yes	No	No	No	564	37985964	0	0	0	None
25653	34.694	Female	No	Yes	Yes	No	No	No	565	71618611	360399	17	10	H13,E6,H1,E9,C1,H18,H5,A12,C2,G9,G8,A5,E13,F5,A3,H3,H16
25654	14.1273	Male	No	Yes	Yes	No	No	No	566	74745216	30604	23	11	E6,G4,D18,H7,H17,E9,H5,E7,A12,G11,G12,D21,A5,F2,G15,A21,A4,D19,H6,A14,H2,D17,H16
25656	26.6776	Male	No	Yes	Yes	No	No	No	567	40480139	520132	14	10	H1,H22,A1,H21,C2,D11,A13,B23,A5,E13,A21,A4,A2,F10
25657	28.2546	Male	No	Yes	Yes	No	No	No	568	11602185	91063	7	6	C1,D11,E13,A21,F1,G16,F4
25671	10.7433	Female	No	Yes	Yes	No	No	No	569	46018510	341047	48	20	E10,C3,E6,G4,D18,H1,H17,E9,H14,C1,H22,H23,H19,A12,D11,B5,B3,B22,G12,A6,A5,F2,G15,H8,D3,D6,D15,F8,F5,F1,F9,G16,F14,A9,F4,D4,F10,D2,F3,D14,D19,F11,H3,D5,H11,D17,D10
25672	36.3696	Male	No	Yes	Yes	No	No	No	570	47174959	71688	13	8	E6,C1,H22,H18,A12,F2,K3,A21,F1,A18,A2,A20
25675	29.0431	Female	No	Yes	Yes	No	Yes	No	571	50123718	3138241	9	7	H1,E9,C1,H22,D11,A19,A20,D7,F3
25676	15.4086	Female	No	Yes	Yes	No	No	No	572	46267294	378572	22	16	E10,C1,H23,H18,E15,E8,G1,A8,B22,A5,F2,D3,A22,E13,F9,G16,F7,F4,F10,D13,F3
25678	25.4949	Female	No	Yes	Yes	No	No	No	573	42394085	598589	17	12	C1,B4,C2,G6,H10,B5,H9,G11,A5,G15,B2,E13,F1,G16,F14,H6
25679	10.5462	Male	No	Yes	Yes	No	Yes	No	574	69442606	9725	2	2	E9,C1
25680	43.3676	Female	No	Yes	Yes	No	No	No	575	11224139	21640	7	7	C1,H22,A1,A12,G9,E13,G16
25683	8.31211	Female	No	Yes	Yes	No	No	No	576	60494022	6306	2	2	G9,D17
25685	9.49487	Male	No	Yes	Yes	No	No	No	577	56555417	1019609	63	24	E10,D24,G4,D18,G3,H7,H1,E9,H14,C1,B4,G2,H22,H23,D20,E7,H19,A12,A7,H21,C2,D22,H10,G1,G7,G8,B5,A8,A5,B24,F2,G14,G15,K2,B1,A22,F8,A21,F9,A4,A19,A2,G16,A17,A20,A9,B11,F4,F10,D13,F15,H12,F3,D14,H6,H3,D5,H11,B16,H2,D17,H16
25689	10.7433	Male	Yes	No	No	No	No	No	578	12751522	30259	15	12	E10,E6,E9,C1,H22,E15,G9,G12,G15,A22,A21,D12,D14,H6,D10
25690	7.12936	Male	No	Yes	Yes	No	No	No	579	87252915	5350	3	3	G1,G11,E1
25691	15.3429	Female	No	Yes	Yes	No	Yes	No	580	90188512	82261	15	8	D18,H1,C1,H22,H18,D20,C2,D11,A5,G16,A9,D4,F15,H11
25692	8.80493	Male	No	Yes	No	Yes	No	No	581	68491184	5795225	17	12	E4,H1,E9,A1,H19,C2,G7,A8,A6,F2,D3,A18,D7,A9,B12,F15,D1
25694	27.6304	Male	No	Yes	Yes	No	No	No	582	96584037	108507	11	10	H13,D18,E9,G9,G1,G15,A22,E13,D13,D19,D8
25700	11.9261	Male	No	Yes	Yes	No	No	No	583	66842461	1450	7	6	E6,F12,D6,E13,G13,G16,A20
25710	10.6448	Male	Yes	Yes	Yes	No	No	No	584	52074879	42873	6	5	E6,E9,A12,F15,B16,H16
25715	3.38398	Male	No	Yes	Yes	No	No	No	585	48674564	0	0	0	None
21031	11.6304	Male	No	No	No	No	Yes	No	586	43785834	63051	6	5	H1,G2,H23,G12,G15,B1
25161	8.5421	Male	Yes	No	No	No	Yes	Yes	587	86386375	2682913	71	29	E10,D24,G4,D18,G3,H7,H1,F12,E9,C1,B4,H22,H23,H5,H19,B25,B6,A12,A7,C2,D22,D11,D23,C4,G7,G8,G10,B5,H9,G12,D21,C6,A5,G14,G15,K2,H8,D3,D6,E12,A22,E13,A21,F1,B8,A18,A19,A3,A2,G16,F7,A17,D12,F14,F4,D4,F10,D2,D13,F15,F3,D14,H3,D5,H11,B16,D8,H2,D17,D10
25441	30.4887	Male	No	No	No	No	Yes	No	589	31621568	965970	24	17	E10,G4,G3,H15,H14,C1,A1,B25,A12,D16,D22,B5,A8,B21,A5,D3,F8,E13,F5,A19,A3,G16,F10,F15
21370	18.3655	Female	Yes	No	No	No	Yes	Yes	590	51504392	1562441	54	23	H13,G4,D18,G3,H1,E9,H14,C1,B4,B20,H22,H19,B25,B6,A12,C2,G6,G5,G7,A13,A8,A5,G15,K2,H8,B1,A22,F8,E13,F5,A21,F1,A19,A3,A2,G16,A17,A20,F14,A9,D9,F4,F10,F15,D14,F11,D1,H3,D5,H11,B16,H2,D17
25512	42.6119	Male	No	No	No	No	Yes	No	591	61128831	162799	17	13	E16,G4,C1,H22,H5,F2,G14,F8,E13,F1,A4,A2,D9,F4,B16,D8,D17
25556	46.1602	Male	No	No	No	No	Yes	No	592	62264942	15138	4	4	F12,H19,G6,D5
21469	31.2772	Male	Yes	No	No	No	Yes	Yes	593	41232595	261011	53	24	H13,G4,D18,G3,H15,H7,H1,H17,F12,E9,H14,C1,H22,B15,H23,D20,H5,H19,A12,H21,C2,G6,D11,G1,H9,K1,D21,C6,F2,G14,H8,D3,F8,E13,F5,A21,F1,A4,A18,A3,A2,G16,A20,F4,B12,D13,F11,H3,D5,H11,E3,D17,H16
25626	49.2485	Male	No	No	No	No	Yes	No	594	61412083	582	1	1	H1
21557	18.4312	Male	Yes	No	No	No	Yes	Yes	595	24471844	53748	21	15	G3,C1,B4,H22,D20,B6,A12,C2,G1,G10,H9,A5,H8,F9,G16,F4,F10,D19,H11,E3,H2
21591	33.2156	Male	No	No	No	No	Yes	No	596	62914236	77850	11	9	G4,C1,H20,A12,A7,F2,G15,A2,G16,D14,B16
25757	16.8542	Male	No	No	No	No	Yes	No	597	52713620	1943	7	5	B20,D11,G8,G11,F2,A4,F3
21606	20.961	Male	No	No	No	No	Yes	No	598	48634203	11029	11	10	D18,C1,H22,D11,A6,F7,A20,F4,F15,F3,H6
25756	7.88501	Male	No	Yes	Yes	No	Yes	No	599	48565883	9400	21	13	E10,H22,C2,D11,G1,G8,B5,G11,G12,G15,F1,A19,G16,D12,F14,D13,F15,F3,D14,D5,D17
25762	14.0945	Female	No	Yes	Yes	No	Yes	No	600	10367327	34010	3	3	C1,A5,H6
25761	18.4641	Male	No	Yes	Yes	No	No	No	601	68870776	803564	8	8	H18,G1,G11,D21,A5,H8,A22,F9
21627	12.1889	Male	No	No	No	No	Yes	No	602	210007522	6809	5	5	F1,G16,F10,D5,H11
25767	50.5955	Male	No	No	No	No	Yes	No	603	91039493	769478	43	21	H13,E10,D18,G3,H15,H1,E9,C1,B4,H22,H20,H5,H19,A12,H21,D11,C4,G1,C5,G12,C6,A5,E11,B1,E12,E13,F1,F9,A4,A2,G16,A20,F4,D2,F3,D19,H6,D1,H3,A14,E3,H16
25777	19.0883	Male	No	Yes	No	Yes	No	No	604	61420809	166899	25	16	H13,G4,D18,H15,H1,H17,C1,H22,D20,H5,E15,H9,K1,A5,F8,F1,F9,G16,A20,F4,F15,F3,H6,B14,H11
25768	40.3778	Male	Yes	No	No	No	Yes	Yes	605	52447138	3862	2	2	H22,A5
25774	42.7433	Female	No	No	No	No	Yes	No	606	11403307	501	0	0	None
25783	37.5195	Female	No	No	No	No	Yes	No	607	50385630	83589	10	8	D20,A1,B5,A5,A21,F1,A4,G16,F15,F3
25801	6.57084	Female	No	Yes	Yes	No	Yes	No	608	67185750	60819	19	12	C3,D18,H1,H14,C1,H22,H18,H21,G5,E1,D21,A5,F1,D4,D13,F15,F3,H2,H16
25799	12.7474	Male	Yes	No	No	No	No	No	609	64251841	104080	11	11	D18,E9,C1,H22,B25,B2,F8,A4,F14,F10,D1
25805	14.9158	Male	No	Yes	Yes	No	No	No	610	69889531	89271	6	6	E10,G4,E9,C1,F5,A4
21644	28.2218	Male	No	No	No	No	Yes	No	611	64947231	173994	15	10	E10,G4,G3,H1,E9,A1,A12,A13,G12,A5,A21,F1,G16,A9,H6
25813	6.86653	Male	No	Yes	Yes	No	Yes	No	612	28890714	26534	3	3	G11,A5,H11
25812	19.3183	Male	No	Yes	Yes	No	Yes	No	613	60214427	0	0	0	None
21661	19.1212	Male	No	No	No	No	Yes	No	614	42927245	679610	26	16	D24,H15,E9,B20,D20,H5,H19,A7,H10,A5,K2,H8,A22,E13,F9,A18,A2,A20,F14,F15,F3,F11,D8,H2,D10,B19
21664	22.4394	Male	No	No	No	No	Yes	No	615	72280801	76242	29	16	E10,D24,G4,D18,H14,C1,H18,H20,E15,C2,G5,H10,G8,G11,E1,K3,G15,K2,E13,F9,A4,A17,F14,F10,D13,D14,D5,E14
21668	29.5688	Female	No	No	No	No	Yes	No	616	42028231	491075	21	12	D24,E6,D18,H1,E9,C1,E15,H19,D11,A6,A22,E13,A21,F1,A17,F10,F3,H6,H2,D17,H16
21703	51.1211	Male	No	No	No	No	Yes	No	617	36496469	55080	10	10	E10,D18,C1,H4,A12,K1,F1,A2,F7,H16
25873	36.6653	Female	No	No	No	No	Yes	No	618	57855600	12052	7	7	B20,H23,A1,G12,A5,E13,A19
21755	22.3737	Female	No	No	No	No	Yes	No	619	47864853	1569	3	3	C1,D12,F14
25922	2.79261	Male	No	No	No	No	Yes	No	620	52532650	7118	2	1	E9,E1
21766	47.1129	Female	Yes	No	No	No	Yes	Yes	621	74731579	97930	17	13	H1,C1,B4,H22,H23,H5,H19,A12,D11,G1,E13,F1,A17,F15,F3,H11,H16
25930	3.71253	Male	No	No	No	No	No	No	622	64401550	113069	15	10	C1,E8,D22,G9,G12,A5,G15,K2,F8,F9,G16,A20,A9,D5,D17
21761	14.3901	Male	No	No	No	No	Yes	No	623	53410932	20136	12	10	E6,H22,G9,A5,A21,F9,A2,F3,D1,H3,H11,D10
21758	14.883	Male	No	No	No	No	Yes	No	624	25845190	1307027	14	9	G2,A12,D22,G1,G14,K3,K2,E13,A19,A17,D14,H6,E5,E14
21770	54.2094	Female	No	No	No	No	Yes	No	625	37998009	1340569	46	21	E10,D18,H7,H14,C1,B4,H5,H4,A12,A7,C2,D11,G1,B5,G12,K1,D21,F2,G15,K2,E11,B1,D3,E12,A22,E13,F5,A21,F1,A19,A2,G16,A17,A20,F4,D4,F10,F15,F3,D14,H6,D1,H11,E3,H2
21780	14.9158	Male	No	No	No	No	No	No	626	79487451	694575	38	22	E10,E6,G4,G3,H1,F12,E9,C1,B4,B20,G2,D20,A1,E15,A12,C2,G5,G9,E1,G12,F2,G15,F8,A21,F1,F9,A3,A2,G16,D9,F4,F10,F15,D14,H6,D17,H16,B19
21789	56.1807	Male	No	No	No	No	Yes	No	627	77409542	278948	18	11	G4,G3,H14,C1,A12,H21,D11,B5,A5,K2,H8,D12,F4,F15,F3,D5,H11,H16
25946	29.9959	Male	Yes	No	No	No	Yes	Yes	628	75191969	1337640	46	22	E10,G4,D18,H1,E9,H14,C1,B4,H22,H18,A1,H20,E7,H19,B25,A12,H21,D22,D11,G7,A8,G11,B22,A5,B24,F2,K2,H8,A22,F8,A21,F9,A19,G16,A17,D12,A9,D4,F10,D13,F15,F3,D5,E3,D17
25954	45.076	Female	No	No	No	No	Yes	No	629	6600877	4770	4	4	C1,E13,A21,F15
25947	14.9487	Male	Yes	No	No	No	Yes	No	630	15257843	2000646	35	19	E10,H15,C1,B4,H22,B15,H23,A1,H5,B25,A7,C2,H10,H9,K1,A5,F2,G14,G15,B2,F8,E13,F1,F9,A4,A3,G16,A20,F4,F3,D1,H3,B14,D5,H16
25965	58.9405	Female	No	No	No	No	Yes	No	631	60934298	8666	12	11	G4,E9,H14,A12,D3,E13,A4,G16,F4,D4,F15,H6
21816	54.2752	Male	No	No	No	No	Yes	No	632	24547080	52461	27	17	E10,H7,H1,C1,H23,A12,D22,G5,G8,D21,A5,G15,H8,D3,F8,E13,J2,F1,F9,G16,F4,F15,H12,F3,H6,H2
21818	38.8665	Male	No	No	No	No	Yes	No	633	65782060	35925	12	11	E10,E9,C1,H19,K1,G15,E13,A21,F1,A3,F4,D1
26004	7.52361	Female	No	Yes	Yes	No	Yes	No	634	34744895	1593334	32	18	H13,G4,D18,H15,F12,C1,H22,A1,H5,H19,H10,G1,B5,G12,F2,K2,D15,E13,F1,F9,A4,A18,A3,A2,G16,A17,F4,F15,H3,D5,E3,D10
26003	40.8706	Female	No	No	No	No	Yes	No	635	56515675	8556	5	5	F12,A5,A22,G16,F15
26019	30.423	Male	Yes	No	No	No	Yes	Yes	636	57265387	1215	4	4	F8,E13,A20,F3
26042	44.8131	Female	No	No	No	No	Yes	No	637	76392861	416	1	1	E10
26040	10.5133	Female	No	Yes	Yes	No	Yes	No	638	59990455	110909	7	6	E9,C2,B22,D6,F9,D1,H3
21875	16.7556	Male	No	No	No	No	Yes	No	639	58138678	4599	18	12	C1,H18,G6,A13,A8,G11,G14,D6,A22,E13,F1,A19,A2,F4,D4,F3,H6,E5
21877	7.32649	Male	Yes	Yes	Yes	No	Yes	Yes	640	58487239	154607	17	12	E10,G2,H22,H18,E15,E1,A11,A6,A5,G14,K3,B2,A22,E13,A4,H11,D17
26050	29.4539	Female	No	No	No	No	Yes	No	641	67658668	3624	3	3	A2,D12,D14
26078	13.963	Male	No	No	No	No	Yes	No	642	66716653	483490	46	21	E10,C3,G4,D18,H7,H1,E9,C1,B20,H22,H23,H18,D20,A12,C2,G5,G1,A5,F2,G14,G15,H8,D3,F8,E13,F5,A21,F1,F9,A3,G16,A17,A20,F4,D4,D13,H12,F3,D14,H6,H3,D5,H11,B13,H2,H16
26077	32.8542	Female	Yes	Yes	Yes	No	Yes	No	643	60755869	709222	23	15	E10,G4,H15,H7,C1,H5,E15,G6,G1,A8,A6,B2,F8,E13,F9,A4,A2,G16,F10,F11,D1,E3,H2
26114	18.2998	Female	No	No	No	No	Yes	No	644	23730336	97183	22	14	G4,D18,H17,H22,H23,H18,H19,C2,G9,H10,G1,A8,H9,A5,K3,E13,A19,A2,A9,F15,H6,D17
26131	36.2053	Female	No	Yes	Yes	No	No	No	645	46693744	708	1	1	B4
26141	12.1232	Male	No	Yes	Yes	No	No	No	646	66072852	6287560	10	8	H13,E15,E8,B6,C2,K2,D6,D4,D13,E5
26140	6.17659	Male	No	No	No	No	Yes	No	647	74395014	417568	13	9	G3,G2,H5,A12,G7,E1,D21,A21,A18,A17,D12,D8,D17
26149	49.807	Male	No	Yes	Yes	No	No	No	648	59089092	28851	13	11	E10,H17,E9,H14,B5,G12,D21,H8,F8,E13,F9,F10,H2
26176	17.2813	Female	No	Yes	No	Yes	Yes	No	649	68054118	463558	12	9	B4,H20,H19,C2,G5,G7,G12,G15,D15,E13,F14,D2
22042	17.2156	Female	No	No	No	No	Yes	No	650	63571912	338363	7	7	G2,B15,G5,E1,E13,F15,D8
26214	25.2852	Female	No	Yes	Yes	No	Yes	No	651	67764948	2858403	46	24	E10,E6,G4,D18,H1,F12,E9,H14,C1,B4,B20,A12,A7,C2,G9,C4,G1,B5,H9,G12,K1,A5,B24,F2,G15,H8,A22,E13,A21,F1,A18,A19,A3,A2,G16,A20,F14,F4,F10,F15,F3,H6,D5,B16,E3,H2
26208	10.7762	Female	No	Yes	No	Yes	No	No	652	65132394	204989	10	9	E10,B4,A8,A21,G16,F14,A9,F10,B16,H16
26229	46.0945	Male	No	No	No	No	Yes	No	653	24624959	98674	12	9	H22,A1,H20,D22,G1,B5,F1,A4,G16,A20,A9,F3
26261	6.2423	Male	No	Yes	Yes	No	Yes	No	654	45268364	152267	9	8	E6,C1,G7,A8,B22,E1,F9,F4,F15
22117	51.9097	Male	No	No	No	No	Yes	No	655	75185135	27194	7	6	E10,G1,G12,F9,G16,A20,F4
26276	16.6899	Male	No	Yes	Yes	No	Yes	No	656	57849530	782723	15	13	G4,E9,D22,D11,H10,K1,D21,A5,H8,F8,G16,F10,B12,F15,E5
26278	19.1869	Male	No	No	No	No	Yes	No	657	63084872	159571	28	17	E10,E6,G4,D18,H14,C1,H22,D20,H20,B25,B6,A12,D11,G9,G11,G12,A5,A22,F8,E13,F1,F9,A19,G16,H6,F11,H11,E3
26281	5.71663	Male	No	Yes	Yes	No	No	No	658	59525451	541623	21	15	E10,E16,E9,C1,D20,A1,E15,H19,A12,C2,K1,F2,B2,F8,E13,A3,F15,F3,E5,H2,H16
26280	13.9959	Male	No	Yes	No	Yes	Yes	No	659	60253051	290333	28	18	E10,D24,H1,C1,A12,G1,A13,A11,A5,A22,F1,F9,A3,G16,D7,F14,F4,F3,D14,H3,H11,E3,E14,D17,D10,H16,B19
22152	56.345	Female	No	No	No	No	Yes	No	660	63387754	4780	3	3	H20,F8,E13
26522	4.63244	Male	No	No	No	No	No	No	661	58735062	1714	2	2	G6,F3
22481	55.5236	Female	Yes	No	No	No	Yes	Yes	662	70054008	6785	2	2	A5,D13
26533	56.7064	Female	No	No	No	No	Yes	No	663	55283709	66765	19	14	G4,C1,B4,D11,H10,B5,A5,F2,K3,A22,E13,F5,A21,F1,A19,A3,F15,H6
22601	58.9405	Female	No	No	No	No	No	No	664	54236264	9346	8	6	H22,G5,B5,G12,F2,A21,F1,F4
22654	17.0185	Female	No	No	No	No	Yes	No	665	63572547	2146	4	4	H7,D20,D11,H8
22672	19.5811	Male	Yes	No	No	No	Yes	Yes	666	50795559	196279	19	14	D18,E9,H22,D20,E15,D11,G8,B21,B22,A6,B9,F8,E13,F1,G16,D12,D13,F15,D10
22179	6.07803	Male	Yes	No	No	No	Yes	No	667	62226104	309334	42	20	E6,G4,G3,H7,H1,E9,C1,B4,B20,G2,H18,D20,A1,H5,E15,E7,H4,B6,A12,H21,D11,G7,B5,A5,F2,B2,E12,D15,A22,A21,A18,A3,A17,A20,A9,F4,F10,D2,F15,D1,H11
22418	26.152	Male	No	No	No	No	Yes	No	668	46270506	4269	7	6	E10,H22,C2,G12,G15,F9,A17
25880	3.154	Male	No	Yes	Yes	No	Yes	No	669	38583980	87157	5	5	A12,D22,B5,G14,A4
26333	4.46817	Female	No	No	No	No	Yes	No	670	43535859	495818	7	5	C1,G9,G11,D21,G15,G16,F15
26368	25.5781	Female	No	No	No	No	Yes	No	671	50478060	20624	15	12	E10,B4,H22,A1,C2,B5,A13,F8,A21,F1,A4,G16,A20,F11,D5
26482	41.6263	Male	No	No	No	No	Yes	No	672	40469851	19580	7	5	E10,E16,H4,F8,A4,A2,H6
26502	14.1273	Male	No	No	No	No	Yes	No	673	46133073	2550	2	2	E15,D6
26079	18.1027	Female	Yes	No	No	No	No	No	674	51871471	52520	16	11	G4,E4,H18,D16,D22,H10,G11,E1,A5,E13,F1,G16,D12,F14,E3,B19
26241	22.9651	Male	Yes	No	No	No	No	No	675	96138448	859	4	3	F12,F1,A20,F4
26250	18.2998	Male	Yes	No	No	No	No	No	676	70782248	2139936	18	13	H13,E9,C1,H22,H19,H9,B22,D21,A5,A21,F1,F9,A18,A20,D12,F4,F15,D5
26262	34.2998	Male	Yes	No	No	No	No	No	677	79751848	107181	20	11	C1,H22,E15,H19,A12,H21,G9,A5,G14,E12,E13,F1,A19,A17,A20,F14,A9,F15,F3,H6
26317	10.8419	Male	Yes	No	No	No	No	No	678	29633749	26199	20	13	G3,E9,B4,H22,B15,D20,A1,G1,H8,F1,F9,G16,F7,F4,F3,D14,D1,D5,B16,D17
26345	29.7659	Female	Yes	No	No	No	No	No	679	73927849	233027	38	20	E10,G4,G3,H7,H1,F12,E9,H14,H22,H5,H4,A12,G12,F2,K2,H8,D3,A22,E13,A21,F1,G16,A17,A20,F14,D9,F4,F10,D2,F3,D14,F11,H3,D5,H11,B16,A14,H16
26399	16.5585	Female	Yes	No	No	No	No	No	680	81382429	2362881	11	8	E10,E15,A5,F2,G14,E13,G16,D13,F15,F3,B13
25718	16.1314	Male	No	Yes	Yes	No	No	No	681	7321970	189843	15	13	D18,H14,C1,B4,A1,B25,A12,D11,G9,G1,G15,D3,A21,G16,F4
25721	7.72074	Male	No	Yes	Yes	No	No	No	682	87389875	8012	8	6	E6,E9,C1,A5,G14,G16,F15,B13
25722	3.41684	Male	No	Yes	Yes	No	No	No	683	92815820	3792	7	5	E9,C1,G14,G16,A9,E5,B13
25723	16.3285	Male	No	Yes	Yes	No	No	No	684	32510162	69945	18	13	D24,E16,E6,D18,G2,H18,H19,H4,B25,H21,G9,B5,A8,A19,G16,D13,H11,H2
25729	11.6304	Male	No	Yes	Yes	No	No	No	685	67045449	103645	12	7	G3,C1,D20,C2,D11,G5,G11,B23,A5,D7,B12,H6
25730	13.5359	Male	No	Yes	Yes	No	No	No	686	60553707	311333	8	7	D11,G5,E1,G14,F8,A21,G13,A9
25731	27.5318	Male	No	Yes	No	Yes	No	No	687	63497363	155603	14	11	E9,D20,A1,A12,C2,G7,B21,A5,F2,K3,B1,A4,A19,B16
25734	12.1889	Male	No	Yes	Yes	No	No	No	688	64115591	4344	3	3	D20,G16,F14
25740	7.98357	Male	No	Yes	Yes	No	Yes	No	689	42471807	74973	1	1	F14
25742	6.63655	Female	No	Yes	Yes	No	No	No	690	42122466	142279	8	5	E6,E9,D20,F2,D6,B10,D1,D10
25746	27.8932	Male	No	Yes	Yes	No	No	No	691	38052973	129392	39	22	E16,E6,G3,H1,E9,H14,C1,H22,H23,D20,A1,H5,E7,H19,H4,B6,A12,C2,G1,B22,F2,H8,E13,F5,A21,F1,G16,A20,A9,F4,F10,D13,H12,F3,H6,H11,E3,H2,H16
25747	8.21355	Female	No	Yes	Yes	No	No	No	692	81619273	0	0	0	None
25753	31.3758	Female	No	Yes	Yes	No	No	No	693	78217918	137	2	2	F9,F4
25758	32.8214	Male	No	Yes	Yes	No	No	No	694	6957751	281704	18	12	H13,E6,H1,E9,C1,H20,H19,A12,G10,G12,D21,F2,A22,F1,A17,F3,A14,H2
25764	53.6838	Female	No	Yes	Yes	No	No	No	695	39156615	35166	7	5	C1,F8,A21,F1,F4,F15
25766	11.4333	Male	No	Yes	No	Yes	No	No	696	62709992	3125	1	1	H14
25772	9.72485	Male	No	Yes	Yes	No	No	No	697	59936920	4531	4	3	H20,G14,E13,H12
25773	9.69199	Female	No	Yes	Yes	No	No	No	698	49038436	51212	5	5	F12,A12,C5,B22,A17
25778	14.5544	Male	No	Yes	Yes	No	No	No	699	32913233	842546	19	12	E9,C1,B20,H18,E8,H19,C2,G1,A8,A6,B9,F2,A22,F8,A20,F15,F3,H11,D10
25779	25.1992	Male	No	Yes	Yes	No	No	No	700	68683837	150771	30	21	E10,H1,E9,C1,B4,B20,H22,H20,H19,C2,G5,H10,G1,G12,A5,G15,B2,E13,F5,F1,A4,A2,F7,A17,F10,F15,F3,H6,E14,D10
25784	14.7844	Female	No	Yes	Yes	No	No	No	701	81904105	64307	12	10	H1,E9,H14,H22,C2,G1,A5,E13,G16,F7,F4,F3
25786	19.7782	Male	No	Yes	Yes	No	No	No	702	74323854	94	0	0	None
25787	4.53388	Male	No	Yes	Yes	No	No	No	703	58965845	330	1	1	F3
25788	11.4004	Male	No	Yes	Yes	No	No	No	704	14286087	123420	45	22	D24,G4,H1,E9,C1,B4,B20,H22,D20,A1,H19,D22,D11,G7,G8,A13,H9,G11,B24,G15,H8,D6,A22,F5,A21,F9,B8,A18,A19,A3,G16,F7,D12,A9,B11,F4,D4,F10,D13,F15,F3,D14,H3,D5,D17
25789	33.8398	Male	No	Yes	Yes	No	No	No	705	42651630	126865	18	13	E10,C1,B4,B25,D11,B5,G12,G15,D15,A22,A21,F1,A3,G16,F4,F15,H6,B16
25790	7.0308	Male	No	Yes	Yes	No	No	No	706	66359306	282928	11	9	E6,H22,A1,D11,E1,D15,F1,A17,D12,F10,E3
25792	53.191	Male	No	Yes	Yes	No	No	No	707	51692115	436171	21	13	H1,E9,H14,C1,H22,A1,E7,H9,G12,H8,A22,A21,A3,A2,A20,F4,D2,F15,F3,H3,H2
25795	3.67967	Male	No	Yes	Yes	No	No	No	708	47923597	16825	3	3	C1,F10,F15
25798	24.7392	Female	No	Yes	Yes	No	No	No	709	88009495	40161	20	12	D18,H15,C1,B4,H22,H19,A12,D11,H9,A5,D15,A22,E13,F5,F1,F15,H12,F3,D1,H11
25803	25.5934	Male	No	Yes	Yes	No	No	No	710	25626989	467443	28	13	E10,E6,D18,C1,H5,H19,A12,H21,C2,D11,A8,H9,D21,A5,F2,A22,A21,F1,F9,A4,A3,D2,F3,H6,H11,E3,H16
25807	21.0924	Male	No	Yes	No	Yes	No	No	711	69375719	45509	7	5	A12,D21,D15,A22,F8,D2,D8
25814	55.8193	Female	No	Yes	Yes	No	No	No	712	25397645	265395	36	19	E16,H15,H1,E9,C1,H22,H23,H5,A12,H21,D22,D11,G1,H9,A5,A22,F8,E13,F5,A21,F1,F9,A4,G16,F7,F4,F10,F3,D1,H3,D5,H11,E3,H2,H16
25818	8.70637	Male	No	Yes	Yes	No	Yes	No	713	16960160	6070	3	2	D18,G9,G8
25819	5.32238	Female	No	Yes	Yes	No	No	No	714	82535618	88827	10	8	C1,A1,A8,A5,G14,A20,D13,F15,D17
25823	13.4045	Male	No	Yes	Yes	No	No	No	715	55796872	7013	7	4	C1,K1,K3,A22,A18,G16,A17
25826	32.8542	Male	No	Yes	Yes	No	No	No	716	76564403	261531	47	24	E10,E6,G4,G3,H7,H1,F12,E9,H14,C1,H22,A1,H5,B25,B6,A12,C2,D11,G7,B5,H9,E1,D21,A5,H8,B1,A22,F8,E13,F5,A21,F1,F9,A19,A2,G16,F7,A17,F4,F10,D13,F3,H6,H11,H2,H16
25829	18.6612	Male	No	Yes	Yes	No	No	No	717	60657502	472994	3	3	G3,C1,B12
25830	14.3573	Male	No	Yes	Yes	No	No	No	718	71076474	390136	18	12	H13,E10,G4,B4,H22,H20,H5,A12,G12,D21,A6,A5,F1,F14,F15,F3,F11,D8
25831	7.88501	Male	No	Yes	Yes	No	No	No	719	56356720	115266	6	6	D18,C1,G7,K1,F8,A4
25837	3.90965	Male	No	Yes	Yes	No	No	No	720	54980080	103005	4	4	H22,A1,G11,A20
25838	37.8152	Male	No	Yes	No	Yes	No	No	721	21295483	1312347	29	15	G4,D18,H15,H7,H1,E9,B4,H22,D20,G5,G9,H10,G7,G8,G11,B22,A5,G14,G15,H8,F1,A20,F4,D13,F15,F3,D19,H6,H11
25840	52.501	Male	No	Yes	Yes	No	No	No	722	32581089	4701	5	5	F12,D15,E13,A20,F4
25841	11.8604	Female	No	Yes	Yes	No	No	No	723	10840448	17685	6	5	G4,C1,G6,H10,G1,A21
25842	13.6674	Female	No	Yes	Yes	No	No	No	724	33952437	205238	8	6	D24,D16,G9,B5,A17,D1,B16,D10
25843	20.2053	Male	No	Yes	Yes	No	No	No	725	62550500	143844	25	14	E10,D18,C1,B4,D20,E15,D11,G12,A5,B2,D3,E13,F5,F9,A2,G16,A17,A20,F14,A9,F4,F15,F3,D5
25850	12.8131	Female	No	Yes	Yes	No	No	No	726	35096322	91321	39	21	E10,D18,E9,C1,B4,B15,D20,A1,H20,E15,D16,C2,D11,G1,E1,B23,K1,A5,H8,B1,E13,A21,F1,A3,A2,G16,A17,A20,D12,D9,F10,F3,H6,F11,E5,E3,E14,D17
25851	5.42094	Male	No	Yes	Yes	No	No	No	727	122458136	42466	24	16	E10,D18,H1,E9,C1,G2,H22,H20,H19,B25,A12,A7,C2,D11,G1,K1,F2,A21,F9,G16,F4,H6,H3,H11
25865	12.846	Female	No	Yes	Yes	No	No	No	728	16027407	443174	18	11	H1,E9,H14,C1,B4,H22,C2,G1,G12,A22,F8,A19,F6,A20,F14,D9,F15
25876	25.3634	Female	No	Yes	Yes	No	No	No	729	26508419	12509	8	6	G4,C1,G11,B2,F1,A4,A2,D13
25882	15.1458	Male	No	Yes	Yes	No	No	No	730	42538702	13482	5	5	H22,G15,B1,A3,B12
25883	14.3901	Female	No	Yes	Yes	No	No	No	731	29053107	911953	21	16	G4,C1,H19,C2,G1,G11,A5,G14,H8,D6,E13,F1,G16,A17,D12,F10,F15,H12,B14,D17,H16
25885	16.6242	Female	No	Yes	Yes	No	No	No	732	6396491	182745	5	5	A21,B10,F15,H11,H2
25886	9.3963	Male	No	Yes	Yes	No	No	No	733	39869650	72226	8	6	G9,G11,D21,G14,F1,F4,F15,D10
25893	22.2094	Female	No	Yes	Yes	No	No	No	734	11882678	110898	11	10	C1,B4,H22,A5,A22,A21,F1,G16,D13,F11,H2
25895	2.95688	Female	No	Yes	Yes	No	No	No	735	72215289	147857	3	3	A8,E1,F15
25897	34.9569	Male	No	Yes	No	Yes	No	No	736	33339539	7602	7	7	F12,B20,A1,A5,G15,A20,E5
25898	5.68378	Male	No	Yes	Yes	No	No	No	737	66104987	519	1	1	E5
25900	18.2012	Male	No	Yes	Yes	No	No	No	738	59903205	12257	6	4	G1,E13,F1,A17,F4,F3
25938	14.7844	Female	No	Yes	Yes	No	No	No	739	70105597	496285	37	19	H13,G4,D18,E4,G3,C1,B4,A1,B25,C2,D11,B3,A13,A8,B22,E1,G12,K1,A5,G14,D3,A22,A21,F1,G13,A2,G16,A17,A9,D4,F10,F15,H3,E5,B16,E3,D10
25939	25.4292	Male	No	Yes	Yes	No	No	No	740	2882262	0	0	0	None
25940	13.4374	Male	No	Yes	Yes	No	No	No	741	5455831	38089	7	6	E9,H18,D22,E13,F14,F15,H3
25955	13.1745	Male	No	Yes	Yes	No	No	No	742	7690928	38064	11	10	E16,G3,C1,D20,B5,A8,G15,A4,F14,A9,H11
25969	12.8131	Female	No	Yes	Yes	No	No	No	743	101198786	210	2	2	D4,B12
25980	55.1294	Male	No	Yes	Yes	No	No	No	744	20773048	70536	22	15	H13,E10,E6,H15,H1,C1,B4,H23,D20,H5,A12,G6,B5,G12,D21,G15,F1,F7,F4,H3,D5,D17
25982	19.8439	Male	No	Yes	Yes	No	No	No	745	72169196	36903	7	6	F12,A8,A5,D6,E12,D15,G16
25987	12.0575	Female	No	Yes	Yes	No	No	No	746	121080810	10629	3	3	E10,A12,G1
25993	35.8111	Male	No	Yes	Yes	No	No	No	747	34737348	31344	8	6	G4,D18,C1,A12,G12,G16,F15
25995	49.7084	Male	No	Yes	Yes	No	No	No	748	27445153	26107	3	3	D20,B9,F15
26015	14.2259	Male	No	Yes	Yes	No	No	No	749	25773992	40676	6	6	C1,E15,D11,K3,G15,A17
26027	17.8398	Female	No	Yes	Yes	No	No	No	750	121069868	5889	12	8	E10,E9,C1,E8,C2,G1,E1,B2,A22,A19,G16,F4
26028	26.6776	Female	No	Yes	Yes	No	No	No	751	25162491	171	2	2	A22,B8
26033	50.4312	Male	No	Yes	Yes	No	No	No	752	54599232	331	2	2	F10,F15
26046	18	Female	No	Yes	No	Yes	No	No	753	33541297	6925	3	2	C1,G1
26049	42	Female	No	Yes	Yes	No	No	No	754	75050389	402285	39	19	H13,E10,E16,G4,D18,G3,H15,H1,F12,H14,C1,B4,H22,H23,H5,H4,B6,A12,C2,D11,H10,B5,A5,F2,D15,F5,F1,A19,A2,G16,A17,F4,F3,D19,D1,E3,H2,H16
26052	35.8768	Female	No	Yes	Yes	No	No	No	755	74637438	24915	14	12	G4,D18,H7,H1,H14,C1,A12,B23,K1,A5,A4,F10,F3,H16
26063	4.04107	Female	No	Yes	Yes	No	No	No	756	65983824	2746	4	4	E9,B6,F4,D13
26076	32.6242	Male	No	Yes	Yes	No	Yes	No	757	21184739	681937	10	6	H13,D18,C1,H22,D20,D16,G12,H8,A21
26082	12.8131	Female	No	Yes	Yes	No	Yes	No	758	24241198	18390	7	6	C1,F1,F9,G16,A9,F10
26086	6.20945	Female	No	Yes	Yes	No	No	No	759	13500852	523	0	0	None
26089	17.7741	Male	No	Yes	Yes	No	No	No	760	52202583	10362	5	4	G6,A5,E13,F1,F4
26091	13.9302	Female	No	Yes	Yes	No	No	No	761	106114684	90306	11	9	G4,H18,G9,A8,E1,G14,D3,A21,F10,F15,D1
26100	37.2567	Male	No	Yes	Yes	No	No	No	762	45509218	28994	18	13	E10,E16,H14,C1,A12,G12,F2,F8,E13,F5,F1,F4,F10,F3,H6,D5,E3
26101	13.8316	Female	No	Yes	Yes	No	No	No	763	29144460	4547	7	6	E9,E1,A5,A21,A2,F15,H11
26102	34.924	Male	No	Yes	Yes	No	No	No	764	27918957	1106	3	3	F8,G16,D4
26104	9.92197	Female	No	Yes	Yes	No	No	No	765	53415848	85304	9	8	E10,D18,H23,G1,D21,F1,A17,F14,D2
21017	15.7372	Female	Yes	No	No	No	No	No	766	87937434	661037	30	17	E10,H1,E9,C1,B20,G2,D20,E15,A12,G5,G8,A8,G12,D21,K3,D3,D6,F8,A21,F1,G16,F7,A17,A20,D2,D13,D14,E5,E14,D8
21109	4.76386	Male	No	No	No	No	No	No	767	60891011	16965	2	2	F12,D21
21124	6.20945	Female	No	No	No	No	No	No	768	87972439	34951	14	11	G4,D18,H15,H1,E15,H19,A12,G14,D6,A21,F1,H11,E3,D17
21138	13.8316	Female	No	No	No	No	No	No	769	64687852	151629	20	14	E10,F12,C1,E15,H19,C2,A5,F2,G15,H8,B2,E13,A21,F1,D12,F10,F3,H11,E3,H16
21154	51.7125	Male	No	No	No	No	No	No	770	71324782	90162	30	18	E10,H7,F12,H14,H22,H20,A12,D22,H9,E1,D21,A5,F2,G15,K2,D3,F8,E13,F1,A4,A18,A3,A17,A20,F14,F4,F10,F15,F3,E3
25223	12.6817	Male	Yes	No	No	No	No	No	771	72959700	38986	11	8	G4,G3,H7,E9,H21,D22,H10,G12,F2,F9,F4
25342	28.4846	Male	Yes	No	No	No	No	No	772	41762669	210163	15	12	G4,G3,F12,E8,H19,H10,G1,F8,E13,A21,F1,G16,A9,F10,F11
25545	8.87064	Male	Yes	No	No	No	No	No	773	74378806	47010	10	7	D24,G3,A1,A13,G11,D3,F8,A4,A3,F15
21437	10.809	Male	Yes	No	No	No	No	No	774	55992297	51160	10	9	G4,H1,A1,E7,D21,A5,G15,D3,A17,D5
25557	10.3819	Female	Yes	No	No	No	No	No	775	61531486	250437	4	4	B2,F1,F9,D1
25874	6.83368	Female	No	No	No	No	No	No	776	29723447	110045	8	8	C1,D20,G1,D6,F1,A18,G16,F10
25910	21.4867	Female	No	No	No	No	No	No	777	47426430	23779	7	5	G3,H7,H22,H19,C2,D13,H6
26047	8.66004	Female	Yes	No	No	No	Yes	No	778	53627128	158998	8	7	H22,A1,G6,A8,D21,K3,A2,A17
21894	20.8296	Male	No	No	No	No	No	No	779	61743365	248488	27	18	E10,D18,H14,C1,H22,A1,E7,H19,B25,B6,A12,G6,G12,K1,F2,G15,H8,E13,F5,F1,A3,F4,F3,D1,B16,E3,D8
26074	10.3819	Male	Yes	No	No	No	Yes	Yes	780	70611386	534017	6	6	D18,G1,A5,K3,A22,F10
22190	24.4764	Female	Yes	No	No	No	Yes	Yes	781	40807596	45147	14	12	E9,C1,H19,B6,A12,H21,D11,K2,A22,F1,G16,F10,F15,F3
22277	12.7474	Female	No	No	No	No	No	No	782	45104341	498293	18	15	E10,G4,G3,B4,E7,B25,C2,G1,D6,A22,E13,A3,G16,D7,F15,D14,F11,D5
22278	10.7762	Male	No	No	No	No	No	No	783	81574418	141870	27	16	E10,C3,E6,H1,C1,H22,A1,E7,B25,A12,G1,A8,D21,F2,G15,K2,E13,A21,F1,A19,A2,G16,A17,F14,F15,D19,H11
22283	5.71663	Male	No	No	No	No	No	No	784	79680059	15009	11	9	C3,F12,H14,A1,B6,G5,G1,A19,A2,F15,H16
22419	25.3963	Male	Yes	No	No	No	Yes	Yes	785	50759003	32814	9	7	E16,H1,D20,H5,H19,A22,F15,H3,H2
26466	10.7433	Male	Yes	No	No	No	No	No	786	65385078	38373	12	8	D18,E9,D20,D11,G11,D21,A6,A5,F2,A21,G16,D17
26485	4.99384	Male	Yes	No	No	No	No	No	787	53609525	23088	15	8	G4,E9,E7,G5,G9,G7,G12,A22,F8,G16,A17,A20,D14,F11,D8
22448	20.9938	Female	Yes	No	No	No	No	No	788	94135289	4632	18	12	H13,G3,H1,E9,C1,H22,H19,H4,A12,G5,G7,G12,F2,F5,A21,A2,G16,A20
22383	6.04517	Male	No	No	No	No	No	No	789	70578054	4502	7	6	D18,H1,G6,H10,G10,A9,D13
26518	16.7885	Female	Yes	No	No	No	No	No	790	43040681	1607	4	4	C1,A4,A9,D10
22482	28.846	Female	No	Yes	Yes	No	No	No	791	38374079	27998	7	5	C1,H22,F2,F8,F1,F9,H6
22518	3.9425	Female	Yes	No	No	No	No	No	792	62848366	6293	4	4	E10,G2,G16,D17
22628	3.77823	Male	No	No	No	No	No	No	793	67576618	15068	5	2	E10,E4,E9,E8,E1
21007	7.45791	Female	No	Yes	No	Yes	No	No	794	8926072	1466	3	3	E15,G15,E5
25029	11.2361	Male	No	Yes	Yes	No	No	No	795	46379538	134012	16	14	F12,C1,D20,A1,E2,G10,A8,K1,G14,F1,G16,A17,A9,F15,F11,D10
21028	15.3101	Male	No	Yes	Yes	No	No	No	796	69889191	7823	17	13	G4,E4,G3,H1,H22,H19,G5,D23,H10,G1,G14,H8,B2,F1,A4,A19,F10
21282	8.24641	Female	No	No	No	No	No	No	797	79735280	0	0	0	None
25376	19.8768	Female	No	Yes	No	Yes	No	No	798	56533663	58805	33	18	H13,E10,D18,E4,H15,H1,E9,C1,H22,H18,A1,H5,A12,C2,H10,G1,A8,A22,E13,A21,F1,F9,F10,D13,F15,F3,F11,H3,H11,B16,E3,H2
25643	32.2957	Male	No	Yes	Yes	No	No	No	799	60461640	36259	11	9	D24,G3,B4,A12,A6,G15,F5,G16,F10,H11,E5
25650	20.961	Female	No	Yes	No	Yes	No	No	800	49726080	717	2	2	H22,F4
25652	30.1602	Female	No	Yes	Yes	No	No	No	801	35987882	42372	7	6	C1,B4,A1,F2,F10,D13
26083	29.9302	Female	No	Yes	Yes	No	Yes	No	802	52294650	500595	12	9	C1,H22,A1,E15,B23,A5,E13,A20,F10,B12,D1
26107	13.4045	Female	No	Yes	Yes	No	No	No	803	54217270	15509	11	9	E6,G4,D18,C1,H10,G1,G7,G10,A21,F1,F10
26108	26.6776	Female	No	Yes	Yes	No	No	No	804	59172481	31248	19	14	E10,G4,E9,C1,B25,G11,D21,A5,B2,F1,A4,A3,A2,G16,A17,D13,F3,H6
26111	26.2177	Male	No	Yes	Yes	No	No	No	805	32813008	966319	28	18	E6,H7,H1,F12,C1,B20,A7,C2,D11,G1,A5,F2,F9,A4,A2,F6,G16,F7,A20,F10,D13,H6,D1,H3,D5,H11,E14,H16
26124	6.20945	Female	No	Yes	Yes	No	Yes	No	806	51214314	357	1	1	D8
26129	27	Female	No	Yes	Yes	No	No	No	807	49855670	178848	42	20	E6,D18,G3,H1,F12,H14,C1,B4,H22,A1,H5,A12,D22,D11,G7,B5,H9,B23,G12,D21,A6,A5,F2,G15,A22,F8,E13,F5,A21,F1,A18,A19,G16,A17,F15,F3,D14,D19,H3,D5,E3,D17
26130	7.55647	Male	No	Yes	Yes	No	No	No	808	49034663	46169	7	7	H18,D20,E15,G1,F8,F10,B16
26134	5.55236	Female	No	Yes	Yes	No	No	No	809	32449526	66913	11	8	E10,E6,C1,A10,E1,A5,A22,F8,A9,F4,F10
26142	12.2218	Male	No	Yes	Yes	No	No	No	810	55098044	3763029	61	23	E10,E6,D18,E4,G3,H1,H17,E9,H14,C1,B4,B20,H22,B15,H18,A1,H20,H5,H19,H4,A12,H21,D11,G9,D23,G1,G8,A8,E1,G12,K1,A5,B24,F2,K2,A22,F8,E13,A21,F9,G16,A20,F14,A9,F4,F10,D2,D13,F15,F3,H6,F11,H11,B16,E3,E14,H2,D17,D10,H16
26144	24.7721	Male	No	Yes	Yes	No	No	No	811	77737637	569691	24	14	H13,E10,D18,H15,C1,B4,B20,A12,D21,A6,A5,K3,K2,E13,F1,F9,G16,F4,F3,D1,D5,E5,H16
26145	16.6242	Female	No	Yes	Yes	No	No	No	812	61482518	92872	19	13	E10,G3,H15,E9,B4,D20,C2,D22,D11,A8,G11,E1,A5,A21,F1,D12,D2,H6,D5
26147	32.4928	Male	No	Yes	Yes	No	No	No	813	62595684	263106	25	14	E10,E9,C1,A1,H5,E15,A5,D3,A22,F8,E13,F5,F1,F9,A18,A3,A2,G16,F4,F10,F15,F3,H3,D5,E3
26153	6.70226	Male	No	Yes	Yes	No	No	No	814	59370771	29766	2	2	D20,G16
26159	17.2156	Male	No	Yes	Yes	No	No	No	815	52787498	13260	21	13	E6,G3,H7,C1,B4,H18,D20,A12,D22,A13,A5,F2,G14,K2,D15,F1,F9,G16,B10,D14,H2
26163	13.0103	Male	No	Yes	Yes	No	No	No	817	57688943	46455	24	13	E6,E9,H19,A10,H10,G12,A5,F2,D6,A21,A2,F7,A17,D4,D2,D13,F15,D14,D1,H3,D5,H11,E5,D10
26165	23.885	Female	No	Yes	Yes	No	No	No	818	95094149	92558	9	7	E10,D18,H1,C1,H20,C2,G12,G15,H3
26173	18.5955	Male	No	Yes	Yes	No	No	No	819	58150895	41514	8	6	C1,C2,G6,G15,F1,F4,F10,E3
26174	18.5298	Male	No	Yes	Yes	No	No	No	820	63943536	16163	8	8	F12,C1,H22,A12,E13,F1,A2,G16
26177	20.8953	Male	No	Yes	Yes	No	No	No	821	46859459	383405	25	17	E10,E16,D18,H1,F12,C1,B4,B20,B15,H23,A1,B25,A12,C2,A5,E13,F1,A2,F14,F10,F15,D14,D1,D5
26178	17.6756	Female	Yes	Yes	Yes	No	No	No	822	62160528	192245	9	7	C1,D11,G14,E13,F9,A17,D5,E5
26179	13.1088	Female	No	Yes	Yes	No	No	No	823	16986936	892193	13	12	C1,H22,B15,D21,A5,F8,A21,A2,G16,F4,F10,F11,D5
26181	6.27515	Male	No	Yes	Yes	No	No	No	824	39908508	517026	3	3	A22,G16,D1
26182	28.4189	Female	No	Yes	Yes	No	No	No	825	18230926	2139	2	2	D18,H2
26186	35.3183	Male	No	Yes	Yes	No	No	No	826	53458556	83424	23	14	E10,H15,H7,H1,H14,C1,B4,H22,H20,E7,H19,A12,C2,A6,B9,F8,F1,F4,F10,F15,F3,H6,D17
26193	19.5483	Male	No	Yes	No	Yes	No	No	827	64482026	72694	10	9	C1,B4,B22,A5,A2,F6,G16,A20,F15,B16
26194	14.5544	Female	No	Yes	No	Yes	No	No	828	50963756	0	0	0	None
26198	26.7105	Male	No	Yes	Yes	No	No	No	829	59676678	3152	1	1	F4
26200	15.7043	Male	No	Yes	Yes	No	No	No	830	44953459	70528	5	5	E10,H22,A1,D3,D13
26203	13.076	Female	No	Yes	Yes	No	No	No	831	74324045	5462770	17	14	E6,C1,E15,D22,G11,A6,F1,F6,G16,D12,A9,D4,B12,D13,F15,H6,D8
26204	19.2854	Male	No	Yes	Yes	No	No	No	832	26317737	813	2	2	A21,F1
26210	13.4374	Male	No	Yes	Yes	No	No	No	833	62448350	19403	10	9	G4,C2,A5,F2,D3,A21,G13,G16,H12,H6
26213	9.85626	Female	No	Yes	Yes	No	No	No	834	38747259	230484	19	12	E10,E9,C1,H5,E15,D3,A22,F8,E13,F5,F1,A18,A3,F4,F10,F15,H3,D5,E3
26215	30.5544	Male	No	Yes	Yes	No	No	No	835	72420249	3730	11	9	H14,H22,A1,A12,H9,G12,D21,E13,A19,F15,D14
26219	10.7762	Female	No	Yes	Yes	No	No	No	836	78233329	577387	41	24	E10,E16,D18,E4,G3,H1,F12,E9,C1,B4,B20,B15,H23,A1,H5,E15,B25,A12,D16,C2,D11,G12,D21,A5,G15,E13,F1,F9,A4,A2,A20,F14,F10,F15,F3,D14,D1,D5,H11,E5
26221	4.40246	Male	No	Yes	Yes	No	No	No	837	79008976	55527	11	9	G3,C1,H23,H18,E8,D11,F2,F9,F15,D1,D5
26222	12.1561	Male	No	Yes	Yes	No	No	No	838	78562261	47193	6	6	C1,B20,D21,A22,F1,F15
26224	4.40246	Male	No	Yes	Yes	No	No	No	839	71099428	211660	6	6	G2,G9,B21,D21,A2,G16
26225	9.03491	Male	No	Yes	Yes	No	No	No	840	40768045	1222	4	4	C1,E8,G1,F9
26234	46.193	Male	No	Yes	Yes	No	No	No	841	24308485	2417	1	1	F8
26236	11.0719	Female	No	Yes	Yes	No	No	No	842	58620830	1195500	9	7	G3,B18,C1,A12,G12,A5,B1,F14,F15
26237	5.94661	Female	No	Yes	Yes	No	No	No	843	24202760	23760	3	3	B21,F4,D1
26242	10.6448	Male	No	Yes	Yes	No	No	No	844	94699902	29528	7	5	E10,E4,E9,F2,F1,B12,D1
26244	51.5483	Male	No	Yes	Yes	No	No	No	845	33526677	1267	2	2	E1,G16
26247	46.7515	Female	No	Yes	Yes	No	No	No	846	57289376	4331	4	4	E10,E9,G12,C6
26251	8.57495	Male	No	Yes	Yes	No	No	No	847	54012724	25642	4	3	H1,C1,A19,A17
26253	15.0801	Female	No	Yes	Yes	No	No	No	848	51133498	6947	7	6	D18,D20,G1,K3,F1,A3,G16
26254	15.77	Male	No	Yes	No	Yes	No	No	849	54018843	170472	9	5	C1,B4,B20,H22,C2,B5,A19,A20,B16
26256	38.9651	Male	No	Yes	Yes	No	No	No	850	35902348	77287	14	11	B4,B25,B6,D16,D11,G15,F8,F9,G16,A17,F14,F3,H3,H11
26257	35.9425	Female	No	Yes	Yes	No	No	No	851	100711684	0	0	0	None
26259	3.5154	Male	No	Yes	Yes	No	No	No	852	51343510	202187	7	6	C1,H20,A6,B2,A9,F10,F15
26260	38.1109	Male	No	Yes	Yes	No	No	No	853	68404938	19208	9	7	E10,G4,H15,H1,C1,F1,F4,F3,F11
26263	22.2752	Female	No	Yes	Yes	No	No	No	854	53961962	31006	6	6	H5,G8,B21,E13,A20,E5
26265	16.2957	Female	No	Yes	Yes	No	No	No	855	54884487	8034	4	4	H1,C1,D16,D5
21346	30.2587	Male	No	No	No	No	Yes	No	856	77630047	1561375	14	11	E9,C1,B20,G12,A5,A22,F8,E13,F1,F9,B10,F14,F4,D1
21420	17.0513	Female	No	No	No	No	Yes	No	857	84095679	144720	9	7	A1,D11,G5,E13,D13,F15,B16,D8,D10
21461	24.4764	Male	No	No	No	No	Yes	No	858	55605471	533956	34	20	H15,H7,H1,H14,C1,B4,B20,H22,H23,A1,H19,B25,B6,A7,C2,D11,A13,H9,H8,B2,A22,E13,F1,A4,A2,G16,F14,F15,F3,H6,B16,E3,H2
22093	16.9528	Male	No	No	No	No	Yes	No	859	26880754	50492	37	19	H13,E10,H15,H7,F12,E9,C1,H5,A12,D11,G1,A5,B9,G14,D6,A22,F8,E13,A21,F9,A4,A19,A2,G16,A20,D4,F10,D13,F15,F3,D1,H3,D5,H11,D8,H16
22095	20.731	Male	No	No	No	No	Yes	No	860	74481827	333998	19	11	H15,G9,G11,B22,A5,G14,G15,D6,G16,F14,F4,D4,F10,D2,B12,D13,E5,D8,D10
25560	14.9158	Male	No	No	No	No	Yes	No	861	74576967	370375	20	15	E10,E6,E9,B4,A12,H21,D21,A5,G15,D3,E13,F5,A21,F4,F10,D2,D13,F15,F3,E3
25586	34.3655	Male	No	No	No	No	Yes	No	862	64689218	103503	24	17	G4,D18,E4,E9,C1,B4,H22,H20,G9,G1,A5,H8,D3,E13,F1,F9,A20,D12,F14,F4,F10,F15,H12,F3
25621	51.7782	Female	No	No	No	No	Yes	No	863	71102615	2437318	48	23	E10,E6,G4,H15,H1,H14,C1,B4,H22,H20,H19,B6,A12,C2,H10,G1,B5,H9,F2,G15,H8,F8,E13,F5,F1,F9,A19,G16,F7,A20,F4,F10,D13,F15,H12,F3,D14,F11,H3,D5,B16,E3,E14,H2,D17,D10,H16
25681	30.0616	Female	No	No	No	No	Yes	No	864	64296577	0	0	0	None
25733	21.8152	Male	No	No	No	No	Yes	No	865	52183441	1654480	32	19	G4,D18,H7,C1,H22,A1,H5,E15,E7,A12,C2,G6,D11,G5,G1,H9,H8,E13,F1,F9,A18,G16,A17,A20,F14,F4,F10,F15,D1,H11,H16
25736	35.6468	Female	No	No	No	No	Yes	No	866	77301757	1431564	34	18	E10,C3,E6,E4,F12,E9,C1,A1,E15,A12,C2,D11,H10,D21,A5,G15,K2,F8,E13,F5,F1,F9,A3,A2,A20,F4,F10,F15,F3,H3,D5,H11,H2
25923	6.01232	Male	No	No	No	No	Yes	No	867	76002748	493982	18	12	E10,E6,G4,G3,C1,H22,H5,C2,H10,G14,F8,A19,A17,A20,F4,F10,D5,E3
25942	29.3717	Male	No	No	No	No	Yes	No	868	63347039	2506109	33	19	D18,G3,H1,E9,H14,C1,B4,H22,H19,B6,A12,A7,H21,D11,G1,D21,K2,A22,J2,A21,F9,A2,A20,F10,D2,D1,D5,B16,E14,H2,D17,H16
26243	34.1027	Female	No	No	No	No	Yes	No	869	103089256	35288	6	5	E4,C1,F5,F1,A2,F3
26267	19.5154	Male	No	Yes	Yes	No	No	No	870	45863839	86360	23	15	G4,D18,H15,E9,A1,G5,G1,B21,G12,D21,B2,F8,A3,F7,A20,F4,D13,F15,F3,D14,D1,D5,E5
26273	2.66119	Male	No	Yes	No	Yes	No	No	871	50675173	53	0	0	None
26279	51.5811	Female	No	Yes	Yes	No	No	No	872	60632980	30935	17	12	G4,H1,H22,H20,A12,H10,G1,A5,F2,H8,A22,E13,A4,A2,G16,F3,F11
26282	15.4415	Male	No	Yes	Yes	No	No	No	873	96704358	1624721	25	16	E10,D18,H1,E9,C1,H22,A12,C2,B21,E1,A6,K2,E13,F1,F9,D7,F10,B12,D13,H12,D1,H3,E5,D8,H2
26284	25.3306	Male	No	Yes	Yes	No	No	No	874	56514937	928257	21	14	D18,H1,F12,C1,H18,E15,D11,G9,A8,D21,A5,F2,F8,F1,A18,F15,H12,F3,H6,D17
26285	4.36961	Male	No	Yes	Yes	No	No	No	875	22448493	0	0	0	None
26287	52.8624	Male	No	Yes	Yes	No	No	No	876	12367002	9538	6	5	C1,A12,A5,H8,A2,F4
26293	27.3018	Female	No	Yes	Yes	No	Yes	No	877	73774017	3438	4	4	G12,E13,A19,A3
26294	17.6099	Female	No	Yes	Yes	No	No	No	878	57264571	1808	3	3	D18,B2,D10
26295	41.9877	Male	No	Yes	Yes	No	No	No	879	61343888	155172	21	15	H13,D18,E7,A12,D11,D23,B5,F1,A3,A2,G16,F7,F14,F10,D13,F15,F3,D14,H11,E14,H2
26299	11.8932	Male	No	Yes	Yes	No	No	No	880	53211192	33207	8	6	E9,C1,D20,C2,G9,D21,G15,B19
26301	28.4846	Male	No	Yes	No	Yes	No	No	881	47323543	84825	17	13	E10,E6,H1,E9,C1,C2,B21,G12,A5,F5,F1,A20,D7,F14,F4,F10,E3
26309	18.4312	Male	No	Yes	Yes	No	No	No	882	49439833	197970	25	14	G4,D18,E9,H14,H19,D22,D11,H10,G1,G12,D21,A5,F2,H8,D3,F1,F9,A2,G16,F14,F4,F3,D5,B16,D17
26311	17.5113	Female	No	Yes	Yes	No	No	No	883	44035979	44626	20	12	G4,H7,C1,B4,B20,H18,A12,D11,G5,G9,G1,A6,A5,G14,D6,F9,A2,G16,A9
26312	6.57084	Female	No	Yes	Yes	No	No	No	884	79373475	7324	3	3	C2,G7,D1
26318	18.7269	Female	No	Yes	Yes	No	No	No	885	69089421	10227	21	14	E10,H15,H7,E9,C1,H22,A12,D22,G5,G11,D21,A5,F2,A22,F1,A19,A2,G16,F14,F3,D5
26323	18.5626	Male	No	Yes	Yes	No	No	No	886	71947816	132419	28	13	E10,G4,H1,E9,H14,H22,H20,H19,H4,A6,A5,G15,B2,A22,A21,F1,A3,A2,A20,A9,F4,F10,H12,F3,H6,F11,H11,H16
26330	21.2238	Male	No	Yes	Yes	No	No	No	887	107578158	105107	4	4	H18,E1,A17,F15
26331	13.3717	Male	No	Yes	Yes	No	No	No	888	49699334	30626	12	11	E10,G3,H1,C1,H18,G5,K3,D15,A22,A4,F10,D1
26332	28.8131	Male	No	Yes	Yes	No	No	No	889	64978936	20111	8	7	A1,H19,A12,G15,F1,A20,F14,F3
26334	3.81109	Male	No	Yes	Yes	No	No	No	890	86848444	6687	3	3	A1,G11,D1
26336	5.15811	Male	No	Yes	Yes	No	No	No	891	43458382	121788	20	12	E10,D24,D18,E9,D20,E15,H19,H8,D6,D15,F8,A21,F9,D9,F4,F10,F15,F3,F11,D10
26340	15.0472	Female	No	Yes	No	Yes	No	No	892	54581178	47614	13	9	E10,G4,D18,G3,B4,D20,B25,B6,F8,E13,F9,G16,H6
26342	9.10062	Male	No	Yes	Yes	No	No	No	893	27885405	32827	23	14	G4,G3,H7,H1,E9,H14,H22,H20,E15,A7,G9,H10,G1,A5,G15,D6,E13,A21,G16,F10,F3,D14,H3
26343	16.3285	Female	No	Yes	Yes	No	No	No	894	51570855	186160	17	11	E6,E9,C1,H22,C2,A10,D11,E1,F8,E13,F5,F1,A18,G16,D7,F14,F3
26346	12.1232	Female	No	Yes	Yes	No	No	No	895	50250718	149519	21	15	E10,D18,C1,B4,B25,C2,B5,A6,A5,K3,B2,F5,F1,F9,G16,B11,F4,F10,F3,D1,H3
26351	29.4702	Female	No	Yes	Yes	No	No	No	896	54281007	6710	3	3	E15,A5,F9
26353	13.1088	Female	No	Yes	Yes	No	No	No	897	39828888	2707	3	3	H18,E8,F1
26354	18.6612	Female	No	Yes	Yes	No	No	No	898	31494671	56812	23	16	G4,D18,E9,H22,A12,A13,E1,A5,F8,E13,F9,B8,A19,A2,F7,A17,B11,F4,F10,D13,F15,F3,D10
26360	19.3183	Female	No	Yes	No	Yes	No	No	899	37756849	72833	30	18	E6,E9,H14,C1,H22,E15,E7,E8,H19,B25,D22,B5,B3,A5,D15,A21,F9,A3,G16,F7,F14,F10,H12,D14,H6,D5,H2,D17,H16,B19
26361	6.96509	Female	No	Yes	Yes	No	No	No	900	52972428	49389	6	6	E9,C1,B20,A6,F4,D5
