# Supplementary material for: Genomic Diversity of Torque Teno Virus in Blood Samples from Febrile Paediatric Outpatients in Tanzania: A Descriptive Cohort Study
Source: Viruses. 2022 Jul 23;14(8):1612. doi: 10.3390/v14081612 (PMC9330782; doi:10.3390/v14081612)
Supplement: Supplementary file 1 [file viruses-14-01612-s001.zip › viruses-1778013-supplementary/Table S2.xlsx]

## Sheet: Supplementary Table  2
SPECIES	GENOTYPE	GENBANK
Torque teno chlorocebusvirus 1	NA	KP296857
Torque teno chlorocebusvirus 2	NA	KP296856
Torque teno chlorocebusvirus 3	NA	KP296853
Torque teno chlorocebusvirus 4	NA	KP296855
Torque teno chlorocebusvirus 5	NA	KP296854
Torque teno virus 10	H1	AB064607
Torque teno virus 10	H1	MN767314
Torque teno virus 10	H1	MN767328
Torque teno virus 10	H1	MN767351
Torque teno virus 10	H1	MN767352
Torque teno virus 10	H1	MN767374
Torque teno virus 10	H1	MN767382
Torque teno virus 10	H1	MN767383
Torque teno virus 10	H1	MN767386
Torque teno virus 10	H1	MN767398
Torque teno virus 10	H1	MN767417
Torque teno virus 10	H1	MN767423
Torque teno virus 10	H1	MN767428
Torque teno virus 10	H1	MN767441
Torque teno virus 10	H1	MN767502
Torque teno virus 10	H1	MN767570
Torque teno virus 11	H2	MN767316
Torque teno virus 11	H2	MN767323
Torque teno virus 11	H2	MN767336
Torque teno virus 11	H2	MN767340
Torque teno virus 11	H2	MN767347
Torque teno virus 11	H2	MN767353
Torque teno virus 11	H2	MN767359
Torque teno virus 11	H2	MN767367
Torque teno virus 11	H2	MN767375
Torque teno virus 11	H2	MN767377
Torque teno virus 11	H2	MN767378
Torque teno virus 11	H2	MN767392
Torque teno virus 11	H2	MN767403
Torque teno virus 11	H2	MN767432
Torque teno virus 11	H2	MN767462
Torque teno virus 11	H2	MN767503
Torque teno virus 11	H2	MN767504
Torque teno virus 11	H2	MN767506
Torque teno virus 11	H2	MN767510
Torque teno virus 11	H2	MN768088
Torque teno virus 11	H3	MN765203
Torque teno virus 11	H3	MN767311
Torque teno virus 11	H3	MN767313
Torque teno virus 11	H3	MN767318
Torque teno virus 11	H3	MN767324
Torque teno virus 11	H3	MN767330
Torque teno virus 11	H3	MN767333
Torque teno virus 11	H3	MN767349
Torque teno virus 11	H3	MN767366
Torque teno virus 11	H3	MN767370
Torque teno virus 11	H3	MN767371
Torque teno virus 11	H3	MN767387
Torque teno virus 11	H3	MN767393
Torque teno virus 11	H3	MN767397
Torque teno virus 11	H3	MN767407
Torque teno virus 11	H3	MN767416
Torque teno virus 11	H3	MN767434
Torque teno virus 11	H3	MN767435
Torque teno virus 11	H3	MN767437
Torque teno virus 11	H3	MN767439
Torque teno virus 11	H3	MN767443
Torque teno virus 11	H3	MN767505
Torque teno virus 11	H3	MN767519
Torque teno virus 11	H3	MN767523
Torque teno virus 11	H3	MN767565
Torque teno virus 11	H3	MN767572
Torque teno virus 11	H4	AF345524
Torque teno virus 11	H4	MN767404
Torque teno virus 11	H4	MN767524
Torque teno virus 11	H5	MN767319
Torque teno virus 11	H5	MN767337
Torque teno virus 11	H5	MN767384
Torque teno virus 11	H5	MN767515
Torque teno virus 11	H5	MN767516
Torque teno virus 11	H5	MN767529
Torque teno virus 11	H5	MN767569
Torque teno virus 11	H5	MN767696
Torque teno virus 11	H5	MN768101
Torque teno virus 11	H6	MN767312
Torque teno virus 11	H6	MN767326
Torque teno virus 11	H6	MN767329
Torque teno virus 11	H6	MN767342
Torque teno virus 11	H6	MN767360
Torque teno virus 11	H6	MN767361
Torque teno virus 11	H6	MN767372
Torque teno virus 11	H6	MN767373
Torque teno virus 11	H6	MN767390
Torque teno virus 11	H6	MN767409
Torque teno virus 11	H6	MN767410
Torque teno virus 11	H6	MN767426
Torque teno virus 11	H6	MN767429
Torque teno virus 11	H6	MN767509
Torque teno virus 11	H6	MN767564
Torque teno virus 11	H6	MN767568
Torque teno virus 11	H6	MN767675
Torque teno virus 11	H6	MN768016
Torque teno virus 11	H6	MN768098
Torque teno virus 11	H7	MN767317
Torque teno virus 11	H7	MN767321
Torque teno virus 11	H7	MN767350
Torque teno virus 11	H7	MN767354
Torque teno virus 11	H7	MN767391
Torque teno virus 11	H7	MN767396
Torque teno virus 11	H7	MN767405
Torque teno virus 11	H7	MN767430
Torque teno virus 11	H7	MN767431
Torque teno virus 11	H7	MN767566
Torque teno virus 11	H7	MN767567
Torque teno virus 11	H7	MN767676
Torque teno virus 12	H10	MN765953
Torque teno virus 12	H10	MN765954
Torque teno virus 12	H10	MN765958
Torque teno virus 12	H10	MN765962
Torque teno virus 12	H10	MN765965
Torque teno virus 12	H10	MN765968
Torque teno virus 12	H10	MN765972
Torque teno virus 12	H10	MN767253
Torque teno virus 12	H10	MN767260
Torque teno virus 12	H10	MN767261
Torque teno virus 12	H10	MN767268
Torque teno virus 12	H10	MN767482
Torque teno virus 12	H11	MN765971
Torque teno virus 12	H11	MN766850
Torque teno virus 12	H11	MN767310
Torque teno virus 12	H11	MN767320
Torque teno virus 12	H11	MN767325
Torque teno virus 12	H11	MN767327
Torque teno virus 12	H11	MN767341
Torque teno virus 12	H11	MN767345
Torque teno virus 12	H11	MN767348
Torque teno virus 12	H11	MN767356
Torque teno virus 12	H11	MN767362
Torque teno virus 12	H11	MN767369
Torque teno virus 12	H11	MN767376
Torque teno virus 12	H11	MN767381
Torque teno virus 12	H11	MN767394
Torque teno virus 12	H11	MN767412
Torque teno virus 12	H11	MN767415
Torque teno virus 12	H11	MN767421
Torque teno virus 12	H11	MN767424
Torque teno virus 12	H11	MN767427
Torque teno virus 12	H11	MN767433
Torque teno virus 12	H11	MN767436
Torque teno virus 12	H11	MN767438
Torque teno virus 12	H11	MN767442
Torque teno virus 12	H11	MN767507
Torque teno virus 12	H11	MN767520
Torque teno virus 12	H11	MN767525
Torque teno virus 12	H11	MN767526
Torque teno virus 12	H11	MN767527
Torque teno virus 12	H11	MN767677
Torque teno virus 12	H11	MN768066
Torque teno virus 12	H11	MN768122
Torque teno virus 12	H11	MN768155
Torque teno virus 12	H11	MN768166
Torque teno virus 12	H12	KP343843
Torque teno virus 12	H13	MW455393
Torque teno virus 12	H14	KP343844
Torque teno virus 12	H14	KT163911
Torque teno virus 12	H14	MN767257
Torque teno virus 12	H14	MN767258
Torque teno virus 12	H14	MN767267
Torque teno virus 12	H14	MN767315
Torque teno virus 12	H14	MN767334
Torque teno virus 12	H14	MN767358
Torque teno virus 12	H14	MN767364
Torque teno virus 12	H14	MN767368
Torque teno virus 12	H14	MN767401
Torque teno virus 12	H14	MN767481
Torque teno virus 12	H14	MN767490
Torque teno virus 12	H14	MN767511
Torque teno virus 12	H14	MN767512
Torque teno virus 12	H14	MN767517
Torque teno virus 12	H15	MN767331
Torque teno virus 12	H15	MN767395
Torque teno virus 12	H15	MN767406
Torque teno virus 12	H15	OL548864
Torque teno virus 12	H16	MN767339
Torque teno virus 12	H16	MN767411
Torque teno virus 12	H16	MN767440
Torque teno virus 12	H16	MN767513
Torque teno virus 12	H16	MN767573
Torque teno virus 12	H16	MN767715
Torque teno virus 12	H17	MN767521
Torque teno virus 12	H18	AJ620231
Torque teno virus 12	H18	AJ620233
Torque teno virus 12	H18	AJ620235
Torque teno virus 12	H18	MN767252
Torque teno virus 12	H18	MN767265
Torque teno virus 12	H18	MN767266
Torque teno virus 12	H18	MN767332
Torque teno virus 12	H18	MN767338
Torque teno virus 12	H18	MN767357
Torque teno virus 12	H18	MN767365
Torque teno virus 12	H18	MN767380
Torque teno virus 12	H18	MN767385
Torque teno virus 12	H18	MN767402
Torque teno virus 12	H18	MN767418
Torque teno virus 12	H18	MN767420
Torque teno virus 12	H18	MN767477
Torque teno virus 12	H18	MN767483
Torque teno virus 12	H18	MN767508
Torque teno virus 12	H18	MN767518
Torque teno virus 12	H18	MN768060
Torque teno virus 12	H19	KP343837
Torque teno virus 12	H19	MN767322
Torque teno virus 12	H19	MN767343
Torque teno virus 12	H19	MN767346
Torque teno virus 12	H19	MN767363
Torque teno virus 12	H19	MN767388
Torque teno virus 12	H19	MN767399
Torque teno virus 12	H19	MN767414
Torque teno virus 12	H19	MN767419
Torque teno virus 12	H19	MN767422
Torque teno virus 12	H20	MN767279
Torque teno virus 12	H21	MN767248
Torque teno virus 12	H22	AB064604
Torque teno virus 12	H22	MN767244
Torque teno virus 12	H22	MN767246
Torque teno virus 12	H22	MN767247
Torque teno virus 12	H22	MN767249
Torque teno virus 12	H22	MN767250
Torque teno virus 12	H22	MN767254
Torque teno virus 12	H22	MN767256
Torque teno virus 12	H22	MN767259
Torque teno virus 12	H22	MN767262
Torque teno virus 12	H22	MN767264
Torque teno virus 12	H22	MN767269
Torque teno virus 12	H22	MN767270
Torque teno virus 12	H22	MN767271
Torque teno virus 12	H22	MN767272
Torque teno virus 12	H22	MN767273
Torque teno virus 12	H22	MN767274
Torque teno virus 12	H22	MN767277
Torque teno virus 12	H22	MN767278
Torque teno virus 12	H22	MN767280
Torque teno virus 12	H22	MN767335
Torque teno virus 12	H22	MN767344
Torque teno virus 12	H22	MN767355
Torque teno virus 12	H22	MN767379
Torque teno virus 12	H22	MN767389
Torque teno virus 12	H22	MN767400
Torque teno virus 12	H22	MN767408
Torque teno virus 12	H22	MN767413
Torque teno virus 12	H22	MN767425
Torque teno virus 12	H22	MN767479
Torque teno virus 12	H22	MN767484
Torque teno virus 12	H22	MN767485
Torque teno virus 12	H22	MN767486
Torque teno virus 12	H22	MN767487
Torque teno virus 12	H22	MN767488
Torque teno virus 12	H22	MN767491
Torque teno virus 12	H22	MN767492
Torque teno virus 12	H22	MN767514
Torque teno virus 12	H22	MN767522
Torque teno virus 12	H22	MN767571
Torque teno virus 12	H22	MN767694
Torque teno virus 12	H22	MN768051
Torque teno virus 13	C1	KP343840
Torque teno virus 13	C1	KT163880
Torque teno virus 13	C1	MH649039
Torque teno virus 13	C1	MN766448
Torque teno virus 13	C1	MN766449
Torque teno virus 13	C1	MN766450
Torque teno virus 13	C1	MN766451
Torque teno virus 13	C1	MN766453
Torque teno virus 13	C1	MN766454
Torque teno virus 13	C1	MN766455
Torque teno virus 13	C1	MN766456
Torque teno virus 13	C1	MN766457
Torque teno virus 13	C1	MN766458
Torque teno virus 13	C1	MN766459
Torque teno virus 13	C1	MN766460
Torque teno virus 13	C1	MN766461
Torque teno virus 13	C1	MN766462
Torque teno virus 13	C1	MN766463
Torque teno virus 13	C1	MN766464
Torque teno virus 13	C1	MN766465
Torque teno virus 13	C1	MN766466
Torque teno virus 13	C1	MN766467
Torque teno virus 13	C1	MN766468
Torque teno virus 13	C1	MN766469
Torque teno virus 13	C1	MN766470
Torque teno virus 13	C1	MN766471
Torque teno virus 13	C1	MN766472
Torque teno virus 13	C1	MN766473
Torque teno virus 13	C1	MN766474
Torque teno virus 13	C1	MN766475
Torque teno virus 13	C1	MN766476
Torque teno virus 13	C1	MN766477
Torque teno virus 13	C1	MN766478
Torque teno virus 13	C1	MN766479
Torque teno virus 13	C1	MN767156
Torque teno virus 13	C1	MN767157
Torque teno virus 13	C1	MN767159
Torque teno virus 13	C1	MN767160
Torque teno virus 13	C1	MN767161
Torque teno virus 13	C1	MN767162
Torque teno virus 13	C1	MN767163
Torque teno virus 13	C1	MN767164
Torque teno virus 13	C1	MN767165
Torque teno virus 13	C1	MN767166
Torque teno virus 13	C1	MN767167
Torque teno virus 13	C1	MN767168
Torque teno virus 13	C1	MN767169
Torque teno virus 13	C1	MN767170
Torque teno virus 13	C1	MN767171
Torque teno virus 13	C1	MN767172
Torque teno virus 13	C1	MN767174
Torque teno virus 13	C1	MN767175
Torque teno virus 13	C1	MN767176
Torque teno virus 13	C1	MN767178
Torque teno virus 13	C1	MN767179
Torque teno virus 13	C1	MN767180
Torque teno virus 13	C1	MN767181
Torque teno virus 13	C1	MN767182
Torque teno virus 13	C1	MN767183
Torque teno virus 13	C1	MN767186
Torque teno virus 13	C1	MN767187
Torque teno virus 13	C1	MN767188
Torque teno virus 13	C1	MN767189
Torque teno virus 13	C1	MN767190
Torque teno virus 13	C1	MN767191
Torque teno virus 13	C1	MN767192
Torque teno virus 13	C1	MN767193
Torque teno virus 13	C1	MN767194
Torque teno virus 13	C1	MN767196
Torque teno virus 13	C1	MN767691
Torque teno virus 13	C1	MN767692
Torque teno virus 13	C1	MN768283
Torque teno virus 13	C1	MT783404
Torque teno virus 13	C1	MW455420
Torque teno virus 13	C2	AF345526
Torque teno virus 13	C2	MW455389
Torque teno virus 13	C3	MN767158
Torque teno virus 13	C3	MN767173
Torque teno virus 13	C3	MN767177
Torque teno virus 13	C3	MN767184
Torque teno virus 13	C3	MN767195
Torque teno virus 13	C4	KT163886
Torque teno virus 13	C4	MN767185
Torque teno virus 13	C4	MN768044
Torque teno virus 13	C5	KJ194502
Torque teno virus 13	C5	KT163915
Torque teno virus 13	C5	MN766452
Torque teno virus 13	C6	AY823989
Torque teno virus 13	C6	KT163893
Torque teno virus 14	C7	AB037926
Torque teno virus 15	F10	AB060593
Torque teno virus 15	F10	AY449524
Torque teno virus 15	F11	AB028668
Torque teno virus 15	F11	AX025730
Torque teno virus 15	F11	AX025739
Torque teno virus 15	F11	AY072045
Torque teno virus 15	F11	HM449773
Torque teno virus 15	F11	KT163885
Torque teno virus 15	F11	KT163918
Torque teno virus 15	F11	MN765857
Torque teno virus 16	F14	AF345521
Torque teno virus 16	F14	FR751499
Torque teno virus 16	F14	MN766856
Torque teno virus 16	F14	MN766858
Torque teno virus 16	F14	MN766862
Torque teno virus 16	F14	MN766863
Torque teno virus 16	F14	MN766867
Torque teno virus 16	F14	MN766869
Torque teno virus 16	F14	MN766871
Torque teno virus 16	F14	MN766873
Torque teno virus 16	F14	MN766877
Torque teno virus 16	F14	MN766878
Torque teno virus 16	F14	MN766879
Torque teno virus 16	F14	MN766899
Torque teno virus 16	F14	MN766900
Torque teno virus 16	F14	MN766906
Torque teno virus 16	F14	MN766918
Torque teno virus 16	F14	MN766919
Torque teno virus 16	F14	MN766926
Torque teno virus 16	F14	MN766927
Torque teno virus 16	F14	MN766928
Torque teno virus 16	F14	MN766930
Torque teno virus 16	F14	MN766934
Torque teno virus 16	F14	MN766937
Torque teno virus 16	F14	MN766940
Torque teno virus 16	F14	MN766941
Torque teno virus 16	F14	MN766945
Torque teno virus 16	F14	MN766948
Torque teno virus 16	F14	MN766949
Torque teno virus 16	F14	MN766952
Torque teno virus 16	F14	MN766957
Torque teno virus 16	F14	MN766958
Torque teno virus 16	F14	MN766995
Torque teno virus 16	F14	MN766996
Torque teno virus 16	F15	AF247137
Torque teno virus 16	F15	MK452766
Torque teno virus 16	F15	MN766851
Torque teno virus 16	F15	MN766852
Torque teno virus 16	F15	MN766853
Torque teno virus 16	F15	MN766854
Torque teno virus 16	F15	MN766855
Torque teno virus 16	F15	MN766857
Torque teno virus 16	F15	MN766859
Torque teno virus 16	F15	MN766860
Torque teno virus 16	F15	MN766861
Torque teno virus 16	F15	MN766864
Torque teno virus 16	F15	MN766865
Torque teno virus 16	F15	MN766866
Torque teno virus 16	F15	MN766868
Torque teno virus 16	F15	MN766870
Torque teno virus 16	F15	MN766872
Torque teno virus 16	F15	MN766874
Torque teno virus 16	F15	MN766875
Torque teno virus 16	F15	MN766876
Torque teno virus 16	F15	MN766880
Torque teno virus 16	F15	MN766881
Torque teno virus 16	F15	MN766882
Torque teno virus 16	F15	MN766883
Torque teno virus 16	F15	MN766884
Torque teno virus 16	F15	MN766885
Torque teno virus 16	F15	MN766886
Torque teno virus 16	F15	MN766887
Torque teno virus 16	F15	MN766888
Torque teno virus 16	F15	MN766889
Torque teno virus 16	F15	MN766890
Torque teno virus 16	F15	MN766891
Torque teno virus 16	F15	MN766892
Torque teno virus 16	F15	MN766893
Torque teno virus 16	F15	MN766894
Torque teno virus 16	F15	MN766895
Torque teno virus 16	F15	MN766896
Torque teno virus 16	F15	MN766897
Torque teno virus 16	F15	MN766898
Torque teno virus 16	F15	MN766901
Torque teno virus 16	F15	MN766902
Torque teno virus 16	F15	MN766903
Torque teno virus 16	F15	MN766904
Torque teno virus 16	F15	MN766905
Torque teno virus 16	F15	MN766907
Torque teno virus 16	F15	MN766908
Torque teno virus 16	F15	MN766909
Torque teno virus 16	F15	MN766910
Torque teno virus 16	F15	MN766911
Torque teno virus 16	F15	MN766912
Torque teno virus 16	F15	MN766913
Torque teno virus 16	F15	MN766914
Torque teno virus 16	F15	MN766915
Torque teno virus 16	F15	MN766916
Torque teno virus 16	F15	MN766917
Torque teno virus 16	F15	MN766920
Torque teno virus 16	F15	MN766921
Torque teno virus 16	F15	MN766922
Torque teno virus 16	F15	MN766923
Torque teno virus 16	F15	MN766924
Torque teno virus 16	F15	MN766925
Torque teno virus 16	F15	MN766929
Torque teno virus 16	F15	MN766931
Torque teno virus 16	F15	MN766932
Torque teno virus 16	F15	MN766933
Torque teno virus 16	F15	MN766935
Torque teno virus 16	F15	MN766936
Torque teno virus 16	F15	MN766938
Torque teno virus 16	F15	MN766939
Torque teno virus 16	F15	MN766942
Torque teno virus 16	F15	MN766943
Torque teno virus 16	F15	MN766944
Torque teno virus 16	F15	MN766946
Torque teno virus 16	F15	MN766947
Torque teno virus 16	F15	MN766950
Torque teno virus 16	F15	MN766951
Torque teno virus 16	F15	MN766953
Torque teno virus 16	F15	MN766954
Torque teno virus 16	F15	MN766955
Torque teno virus 16	F15	MN766956
Torque teno virus 16	F15	MN766959
Torque teno virus 16	F15	MN766960
Torque teno virus 16	F15	MN766961
Torque teno virus 16	F15	MN766962
Torque teno virus 16	F15	MN766963
Torque teno virus 16	F15	MN766964
Torque teno virus 16	F15	MN766994
Torque teno virus 16	F15	MN766997
Torque teno virus 16	F15	MN766998
Torque teno virus 16	F15	MN766999
Torque teno virus 16	F15	MN768067
Torque teno virus 16	F15	MN768149
Torque teno virus 16	F15	MN768161
Torque teno virus 17	F5	KP343841
Torque teno virus 17	F5	MH648959
Torque teno virus 17	F5	MN767287
Torque teno virus 17	F5	MN767288
Torque teno virus 17	F5	MN767290
Torque teno virus 17	F5	MN767293
Torque teno virus 17	F5	MN767294
Torque teno virus 17	F5	MN767295
Torque teno virus 17	F5	MN767298
Torque teno virus 17	F5	MN767299
Torque teno virus 17	F5	MN767300
Torque teno virus 17	F5	MN767301
Torque teno virus 17	F5	MN767302
Torque teno virus 17	F5	MN767304
Torque teno virus 17	F5	MN767305
Torque teno virus 17	F5	MN767306
Torque teno virus 17	F5	MN767307
Torque teno virus 17	F5	MN767501
Torque teno virus 17	F5	MN767562
Torque teno virus 17	F5	MN767563
Torque teno virus 17	F5	MN767674
Torque teno virus 17	F5	MN768076
Torque teno virus 17	F6	MN766760
Torque teno virus 17	F6	MN766763
Torque teno virus 17	F7	MN766756
Torque teno virus 17	F7	MN766764
Torque teno virus 17	F7	MN766765
Torque teno virus 17	F7	MN766770
Torque teno virus 17	F7	MN766774
Torque teno virus 17	F7	MN766777
Torque teno virus 17	F7	MN766779
Torque teno virus 17	F7	MN766784
Torque teno virus 17	F7	MN766795
Torque teno virus 17	F7	MN766797
Torque teno virus 17	F7	MN766800
Torque teno virus 17	F7	MN766807
Torque teno virus 17	F7	MN766825
Torque teno virus 17	F7	MN766829
Torque teno virus 17	F7	MN766837
Torque teno virus 17	F7	MN766838
Torque teno virus 17	F7	MN766842
Torque teno virus 17	F7	MN768032
Torque teno virus 17	F7	MN768082
Torque teno virus 17	F8	MN766758
Torque teno virus 17	F8	MN766767
Torque teno virus 17	F8	MN766772
Torque teno virus 17	F8	MN766773
Torque teno virus 17	F8	MN766776
Torque teno virus 17	F8	MN766778
Torque teno virus 17	F8	MN766780
Torque teno virus 17	F8	MN766786
Torque teno virus 17	F8	MN766788
Torque teno virus 17	F8	MN766792
Torque teno virus 17	F8	MN766796
Torque teno virus 17	F8	MN766798
Torque teno virus 17	F8	MN766799
Torque teno virus 17	F8	MN766802
Torque teno virus 17	F8	MN766803
Torque teno virus 17	F8	MN766811
Torque teno virus 17	F8	MN766812
Torque teno virus 17	F8	MN766816
Torque teno virus 17	F8	MN766818
Torque teno virus 17	F8	MN766819
Torque teno virus 17	F8	MN766823
Torque teno virus 17	F8	MN766827
Torque teno virus 17	F8	MN766832
Torque teno virus 17	F8	MN766833
Torque teno virus 17	F8	MN766836
Torque teno virus 17	F8	MN766841
Torque teno virus 17	F8	MN766843
Torque teno virus 17	F8	MN766845
Torque teno virus 17	F8	MN768014
Torque teno virus 17	F8	MN768021
Torque teno virus 17	F9	MN766757
Torque teno virus 17	F9	MN766759
Torque teno virus 17	F9	MN766761
Torque teno virus 17	F9	MN766762
Torque teno virus 17	F9	MN766766
Torque teno virus 17	F9	MN766768
Torque teno virus 17	F9	MN766769
Torque teno virus 17	F9	MN766771
Torque teno virus 17	F9	MN766775
Torque teno virus 17	F9	MN766781
Torque teno virus 17	F9	MN766782
Torque teno virus 17	F9	MN766783
Torque teno virus 17	F9	MN766785
Torque teno virus 17	F9	MN766787
Torque teno virus 17	F9	MN766789
Torque teno virus 17	F9	MN766790
Torque teno virus 17	F9	MN766791
Torque teno virus 17	F9	MN766793
Torque teno virus 17	F9	MN766794
Torque teno virus 17	F9	MN766801
Torque teno virus 17	F9	MN766804
Torque teno virus 17	F9	MN766805
Torque teno virus 17	F9	MN766806
Torque teno virus 17	F9	MN766808
Torque teno virus 17	F9	MN766809
Torque teno virus 17	F9	MN766810
Torque teno virus 17	F9	MN766813
Torque teno virus 17	F9	MN766814
Torque teno virus 17	F9	MN766815
Torque teno virus 17	F9	MN766817
Torque teno virus 17	F9	MN766820
Torque teno virus 17	F9	MN766821
Torque teno virus 17	F9	MN766822
Torque teno virus 17	F9	MN766824
Torque teno virus 17	F9	MN766826
Torque teno virus 17	F9	MN766828
Torque teno virus 17	F9	MN766830
Torque teno virus 17	F9	MN766831
Torque teno virus 17	F9	MN766834
Torque teno virus 17	F9	MN766835
Torque teno virus 17	F9	MN766839
Torque teno virus 17	F9	MN766840
Torque teno virus 17	F9	MN766844
Torque teno virus 17	F9	MN766846
Torque teno virus 17	F9	MN766847
Torque teno virus 17	F9	MN766848
Torque teno virus 17	F9	MN767289
Torque teno virus 17	F9	MN767292
Torque teno virus 17	F9	MN767297
Torque teno virus 17	F9	MN767303
Torque teno virus 17	F9	MN768037
Torque teno virus 17	F9	MN768038
Torque teno virus 17	F9	MN768158
Torque teno virus 17	F9	OL548870
Torque teno virus 18	F1	AX025838
Torque teno virus 18	F1	AX025842
Torque teno virus 18	F1	KM593802
Torque teno virus 18	F1	KM593803
Torque teno virus 18	F1	MH648893
Torque teno virus 18	F1	MH648916
Torque teno virus 18	F1	MN766153
Torque teno virus 18	F1	MN766155
Torque teno virus 18	F1	MN766156
Torque teno virus 18	F1	MN766158
Torque teno virus 18	F1	MN766159
Torque teno virus 18	F1	MN766164
Torque teno virus 18	F1	MN766166
Torque teno virus 18	F1	MN766168
Torque teno virus 18	F1	MN766170
Torque teno virus 18	F1	MN766171
Torque teno virus 18	F1	MN766174
Torque teno virus 18	F1	MN766175
Torque teno virus 18	F1	MN766176
Torque teno virus 18	F1	MN766179
Torque teno virus 18	F1	MN766181
Torque teno virus 18	F1	MN766182
Torque teno virus 18	F1	MN766185
Torque teno virus 18	F1	MN766187
Torque teno virus 18	F1	MN766189
Torque teno virus 18	F1	MN766191
Torque teno virus 18	F1	MN766194
Torque teno virus 18	F1	MN766195
Torque teno virus 18	F1	MN766196
Torque teno virus 18	F1	MN766198
Torque teno virus 18	F1	MN766200
Torque teno virus 18	F1	MN766203
Torque teno virus 18	F1	MN766204
Torque teno virus 18	F1	MN766208
Torque teno virus 18	F1	MN766209
Torque teno virus 18	F1	MN766214
Torque teno virus 18	F1	MN766217
Torque teno virus 18	F1	MN766225
Torque teno virus 18	F1	MN766230
Torque teno virus 18	F1	MN766231
Torque teno virus 18	F1	MN766233
Torque teno virus 18	F1	MN766234
Torque teno virus 18	F1	MN766243
Torque teno virus 18	F1	MN766245
Torque teno virus 18	F1	MN766259
Torque teno virus 18	F1	MN766261
Torque teno virus 18	F1	MN766262
Torque teno virus 18	F1	MN766263
Torque teno virus 18	F1	MN766264
Torque teno virus 18	F1	MN766266
Torque teno virus 18	F1	MN766268
Torque teno virus 18	F1	MN766275
Torque teno virus 18	F1	MN766276
Torque teno virus 18	F1	MN766279
Torque teno virus 18	F1	MN766283
Torque teno virus 18	F1	MN766285
Torque teno virus 18	F1	MN766286
Torque teno virus 18	F1	MN766289
Torque teno virus 18	F1	MN766301
Torque teno virus 18	F1	MN766302
Torque teno virus 18	F1	MN766305
Torque teno virus 18	F1	MN766308
Torque teno virus 18	F1	MN766309
Torque teno virus 18	F1	MN766310
Torque teno virus 18	F1	MN766315
Torque teno virus 18	F1	MN766317
Torque teno virus 18	F1	MN766318
Torque teno virus 18	F1	MN766320
Torque teno virus 18	F1	MN766325
Torque teno virus 18	F1	MN766331
Torque teno virus 18	F1	MN766332
Torque teno virus 18	F1	MN766333
Torque teno virus 18	F1	MN766335
Torque teno virus 18	F1	MN766336
Torque teno virus 18	F1	MN766338
Torque teno virus 18	F1	MN766339
Torque teno virus 18	F1	MN766342
Torque teno virus 18	F1	MN766344
Torque teno virus 18	F1	MN766346
Torque teno virus 18	F1	MN766349
Torque teno virus 18	F1	MN766353
Torque teno virus 18	F1	MN766354
Torque teno virus 18	F1	MN766355
Torque teno virus 18	F1	MN766358
Torque teno virus 18	F1	MN766359
Torque teno virus 18	F1	MN766368
Torque teno virus 18	F1	MN766988
Torque teno virus 18	F1	MN768013
Torque teno virus 18	F1	MN768150
Torque teno virus 18	F2	EU305675
Torque teno virus 18	F2	KF545591
Torque teno virus 18	F2	KP343842
Torque teno virus 18	F2	MN766157
Torque teno virus 18	F2	MN766163
Torque teno virus 18	F2	MN766177
Torque teno virus 18	F2	MN766199
Torque teno virus 18	F2	MN766201
Torque teno virus 18	F2	MN766212
Torque teno virus 18	F2	MN766222
Torque teno virus 18	F2	MN766223
Torque teno virus 18	F2	MN766229
Torque teno virus 18	F2	MN766241
Torque teno virus 18	F2	MN766246
Torque teno virus 18	F2	MN766254
Torque teno virus 18	F2	MN766255
Torque teno virus 18	F2	MN766260
Torque teno virus 18	F2	MN766270
Torque teno virus 18	F2	MN766272
Torque teno virus 18	F2	MN766273
Torque teno virus 18	F2	MN766278
Torque teno virus 18	F2	MN766281
Torque teno virus 18	F2	MN766288
Torque teno virus 18	F2	MN766291
Torque teno virus 18	F2	MN766292
Torque teno virus 18	F2	MN766321
Torque teno virus 18	F2	MN766341
Torque teno virus 18	F2	MN766343
Torque teno virus 18	F2	MN766364
Torque teno virus 18	F3	AX025738
Torque teno virus 18	F3	AY183662
Torque teno virus 18	F3	MH648997
Torque teno virus 18	F3	MN766154
Torque teno virus 18	F3	MN766160
Torque teno virus 18	F3	MN766162
Torque teno virus 18	F3	MN766167
Torque teno virus 18	F3	MN766169
Torque teno virus 18	F3	MN766172
Torque teno virus 18	F3	MN766190
Torque teno virus 18	F3	MN766192
Torque teno virus 18	F3	MN766211
Torque teno virus 18	F3	MN766213
Torque teno virus 18	F3	MN766215
Torque teno virus 18	F3	MN766221
Torque teno virus 18	F3	MN766226
Torque teno virus 18	F3	MN766232
Torque teno virus 18	F3	MN766242
Torque teno virus 18	F3	MN766244
Torque teno virus 18	F3	MN766252
Torque teno virus 18	F3	MN766256
Torque teno virus 18	F3	MN766258
Torque teno virus 18	F3	MN766284
Torque teno virus 18	F3	MN766287
Torque teno virus 18	F3	MN766295
Torque teno virus 18	F3	MN766300
Torque teno virus 18	F3	MN766307
Torque teno virus 18	F3	MN766313
Torque teno virus 18	F3	MN766324
Torque teno virus 18	F3	MN766326
Torque teno virus 18	F3	MN766328
Torque teno virus 18	F3	MN766348
Torque teno virus 18	F3	MN766352
Torque teno virus 18	F3	MN766356
Torque teno virus 18	F3	MN766365
Torque teno virus 18	F3	MN766366
Torque teno virus 18	F3	MN766369
Torque teno virus 18	F3	MN766370
Torque teno virus 18	F3	MN766371
Torque teno virus 18	F3	MN766372
Torque teno virus 18	F3	MN766373
Torque teno virus 18	F3	MN766374
Torque teno virus 18	F3	MN766375
Torque teno virus 18	F3	MN766376
Torque teno virus 18	F3	MN766377
Torque teno virus 18	F3	MN766378
Torque teno virus 18	F3	MN766379
Torque teno virus 18	F3	MN766380
Torque teno virus 18	F3	MN768024
Torque teno virus 18	F3	OL548873
Torque teno virus 18	F4	KP343838
Torque teno virus 18	F4	MN766149
Torque teno virus 18	F4	MN766150
Torque teno virus 18	F4	MN766151
Torque teno virus 18	F4	MN766152
Torque teno virus 18	F4	MN766161
Torque teno virus 18	F4	MN766165
Torque teno virus 18	F4	MN766173
Torque teno virus 18	F4	MN766178
Torque teno virus 18	F4	MN766180
Torque teno virus 18	F4	MN766183
Torque teno virus 18	F4	MN766184
Torque teno virus 18	F4	MN766186
Torque teno virus 18	F4	MN766188
Torque teno virus 18	F4	MN766193
Torque teno virus 18	F4	MN766197
Torque teno virus 18	F4	MN766202
Torque teno virus 18	F4	MN766205
Torque teno virus 18	F4	MN766206
Torque teno virus 18	F4	MN766207
Torque teno virus 18	F4	MN766210
Torque teno virus 18	F4	MN766216
Torque teno virus 18	F4	MN766218
Torque teno virus 18	F4	MN766219
Torque teno virus 18	F4	MN766220
Torque teno virus 18	F4	MN766224
Torque teno virus 18	F4	MN766227
Torque teno virus 18	F4	MN766228
Torque teno virus 18	F4	MN766235
Torque teno virus 18	F4	MN766236
Torque teno virus 18	F4	MN766237
Torque teno virus 18	F4	MN766238
Torque teno virus 18	F4	MN766239
Torque teno virus 18	F4	MN766240
Torque teno virus 18	F4	MN766247
Torque teno virus 18	F4	MN766248
Torque teno virus 18	F4	MN766249
Torque teno virus 18	F4	MN766250
Torque teno virus 18	F4	MN766251
Torque teno virus 18	F4	MN766253
Torque teno virus 18	F4	MN766257
Torque teno virus 18	F4	MN766265
Torque teno virus 18	F4	MN766267
Torque teno virus 18	F4	MN766269
Torque teno virus 18	F4	MN766271
Torque teno virus 18	F4	MN766274
Torque teno virus 18	F4	MN766277
Torque teno virus 18	F4	MN766280
Torque teno virus 18	F4	MN766282
Torque teno virus 18	F4	MN766290
Torque teno virus 18	F4	MN766293
Torque teno virus 18	F4	MN766294
Torque teno virus 18	F4	MN766296
Torque teno virus 18	F4	MN766297
Torque teno virus 18	F4	MN766298
Torque teno virus 18	F4	MN766299
Torque teno virus 18	F4	MN766303
Torque teno virus 18	F4	MN766304
Torque teno virus 18	F4	MN766306
Torque teno virus 18	F4	MN766311
Torque teno virus 18	F4	MN766312
Torque teno virus 18	F4	MN766314
Torque teno virus 18	F4	MN766316
Torque teno virus 18	F4	MN766319
Torque teno virus 18	F4	MN766322
Torque teno virus 18	F4	MN766323
Torque teno virus 18	F4	MN766327
Torque teno virus 18	F4	MN766329
Torque teno virus 18	F4	MN766330
Torque teno virus 18	F4	MN766334
Torque teno virus 18	F4	MN766337
Torque teno virus 18	F4	MN766340
Torque teno virus 18	F4	MN766345
Torque teno virus 18	F4	MN766347
Torque teno virus 18	F4	MN766350
Torque teno virus 18	F4	MN766351
Torque teno virus 18	F4	MN766357
Torque teno virus 18	F4	MN766360
Torque teno virus 18	F4	MN766361
Torque teno virus 18	F4	MN766362
Torque teno virus 18	F4	MN766363
Torque teno virus 18	F4	MN766367
Torque teno virus 18	F4	MN766985
Torque teno virus 18	F4	MN766986
Torque teno virus 18	F4	MN766987
Torque teno virus 18	F4	MN766989
Torque teno virus 18	F4	MN767699
Torque teno virus 18	F4	MN768027
Torque teno virus 18	F4	MN768041
Torque teno virus 18	F4	MN768043
Torque teno virus 18	F4	MN768047
Torque teno virus 18	F4	MN768077
Torque teno virus 18	F4	MN768121
Torque teno virus 18	F4	MN768130
Torque teno virus 18	F4	MN768157
Torque teno virus 18	F4	MN768170
Torque teno virus 19	D14	MN765731
Torque teno virus 19	D14	MN766653
Torque teno virus 19	D14	MN766654
Torque teno virus 19	D14	MN766655
Torque teno virus 19	D14	MN766657
Torque teno virus 19	D14	MN766658
Torque teno virus 19	D14	MN766672
Torque teno virus 19	D14	MN766682
Torque teno virus 19	D14	MN766691
Torque teno virus 19	D14	MN766695
Torque teno virus 19	D14	MN766715
Torque teno virus 19	D14	MN766717
Torque teno virus 19	D14	MN768018
Torque teno virus 19	D14	MW455392
Torque teno virus 19	D15	AJ620226
Torque teno virus 19	D15	FR848323
Torque teno virus 19	D15	MH649210
Torque teno virus 19	D15	MN766511
Torque teno virus 19	D15	MN766522
Torque teno virus 19	D15	MN766604
Torque teno virus 19	D15	MN766640
Torque teno virus 19	D15	MN766644
Torque teno virus 19	D15	MN766645
Torque teno virus 19	D15	MN768104
Torque teno virus 19	D16	MN766499
Torque teno virus 19	D16	MN766555
Torque teno virus 19	D16	MN766583
Torque teno virus 19	D16	MN766616
Torque teno virus 19	D16	MN766634
Torque teno virus 19	D16	MN766992
Torque teno virus 19	D17	AX025761
Torque teno virus 19	D17	MN766494
Torque teno virus 19	D17	MN766495
Torque teno virus 19	D17	MN766501
Torque teno virus 19	D17	MN766504
Torque teno virus 19	D17	MN766508
Torque teno virus 19	D17	MN766516
Torque teno virus 19	D17	MN766520
Torque teno virus 19	D17	MN766523
Torque teno virus 19	D17	MN766530
Torque teno virus 19	D17	MN766533
Torque teno virus 19	D17	MN766535
Torque teno virus 19	D17	MN766539
Torque teno virus 19	D17	MN766542
Torque teno virus 19	D17	MN766545
Torque teno virus 19	D17	MN766547
Torque teno virus 19	D17	MN766549
Torque teno virus 19	D17	MN766557
Torque teno virus 19	D17	MN766559
Torque teno virus 19	D17	MN766562
Torque teno virus 19	D17	MN766579
Torque teno virus 19	D17	MN766582
Torque teno virus 19	D17	MN766587
Torque teno virus 19	D17	MN766593
Torque teno virus 19	D17	MN766594
Torque teno virus 19	D17	MN766602
Torque teno virus 19	D17	MN766605
Torque teno virus 19	D17	MN766618
Torque teno virus 19	D17	MN766627
Torque teno virus 19	D17	MN766635
Torque teno virus 19	D17	MN766638
Torque teno virus 19	D17	MN766643
Torque teno virus 19	D18	AB025946
Torque teno virus 19	D18	AB028669
Torque teno virus 19	D18	AB038619
Torque teno virus 19	D18	AB038620
Torque teno virus 19	D18	AF345529
Torque teno virus 19	D18	DQ186996
Torque teno virus 19	D18	DQ186997
Torque teno virus 19	D18	DQ186998
Torque teno virus 19	D18	FR751491
Torque teno virus 19	D18	MN765676
Torque teno virus 19	D18	MN765682
Torque teno virus 19	D18	MN765688
Torque teno virus 19	D18	MN765689
Torque teno virus 19	D18	MN765698
Torque teno virus 19	D18	MN765703
Torque teno virus 19	D18	MN765710
Torque teno virus 19	D18	MN765724
Torque teno virus 19	D18	MN765728
Torque teno virus 19	D18	MN765729
Torque teno virus 19	D18	MN765735
Torque teno virus 19	D18	MN765736
Torque teno virus 19	D18	MN765737
Torque teno virus 19	D18	MN765741
Torque teno virus 19	D18	MN765750
Torque teno virus 19	D18	MN765756
Torque teno virus 19	D18	MN765763
Torque teno virus 19	D18	MN766493
Torque teno virus 19	D18	MN766500
Torque teno virus 19	D18	MN766505
Torque teno virus 19	D18	MN766512
Torque teno virus 19	D18	MN766514
Torque teno virus 19	D18	MN766525
Torque teno virus 19	D18	MN766531
Torque teno virus 19	D18	MN766532
Torque teno virus 19	D18	MN766536
Torque teno virus 19	D18	MN766543
Torque teno virus 19	D18	MN766544
Torque teno virus 19	D18	MN766552
Torque teno virus 19	D18	MN766554
Torque teno virus 19	D18	MN766556
Torque teno virus 19	D18	MN766558
Torque teno virus 19	D18	MN766560
Torque teno virus 19	D18	MN766564
Torque teno virus 19	D18	MN766565
Torque teno virus 19	D18	MN766568
Torque teno virus 19	D18	MN766571
Torque teno virus 19	D18	MN766572
Torque teno virus 19	D18	MN766573
Torque teno virus 19	D18	MN766580
Torque teno virus 19	D18	MN766584
Torque teno virus 19	D18	MN766595
Torque teno virus 19	D18	MN766596
Torque teno virus 19	D18	MN766597
Torque teno virus 19	D18	MN766619
Torque teno virus 19	D18	MN766624
Torque teno virus 19	D18	MN766632
Torque teno virus 19	D18	MN766641
Torque teno virus 19	D18	MN767703
Torque teno virus 19	D18	MN768033
Torque teno virus 19	D18	MN768068
Torque teno virus 19	D18	MN768069
Torque teno virus 19	D18	MN768125
Torque teno virus 19	D18	MN768163
Torque teno virus 19	D19	MN766497
Torque teno virus 19	D19	MN766517
Torque teno virus 19	D19	MN766519
Torque teno virus 19	D19	MN766567
Torque teno virus 19	D20	KF545578
Torque teno virus 19	D20	MN765678
Torque teno virus 19	D20	MN765691
Torque teno virus 19	D20	MN765704
Torque teno virus 19	D20	MN765709
Torque teno virus 19	D20	MN765719
Torque teno virus 19	D20	MN765726
Torque teno virus 19	D20	MN765753
Torque teno virus 19	D20	MN765766
Torque teno virus 19	D20	MN766502
Torque teno virus 19	D20	MN766506
Torque teno virus 19	D20	MN766524
Torque teno virus 19	D20	MN766528
Torque teno virus 19	D20	MN766540
Torque teno virus 19	D20	MN766553
Torque teno virus 19	D20	MN766574
Torque teno virus 19	D20	MN766576
Torque teno virus 19	D20	MN766578
Torque teno virus 19	D20	MN766585
Torque teno virus 19	D20	MN766588
Torque teno virus 19	D20	MN766599
Torque teno virus 19	D20	MN766606
Torque teno virus 19	D20	MN766609
Torque teno virus 19	D20	MN766612
Torque teno virus 19	D20	MN766613
Torque teno virus 19	D20	MN766615
Torque teno virus 19	D20	MN766622
Torque teno virus 19	D20	MN766625
Torque teno virus 19	D20	MN766626
Torque teno virus 19	D20	MN766628
Torque teno virus 19	D20	MN766630
Torque teno virus 19	D20	MN766636
Torque teno virus 19	D20	MN768031
Torque teno virus 19	D20	MN768116
Torque teno virus 19	D21	MN765246
Torque teno virus 19	D21	MN765247
Torque teno virus 19	D21	MN765248
Torque teno virus 19	D21	MN765250
Torque teno virus 19	D21	MN765251
Torque teno virus 19	D21	MN765252
Torque teno virus 19	D21	MN765253
Torque teno virus 19	D21	MN765254
Torque teno virus 19	D21	MN765255
Torque teno virus 19	D21	MN765257
Torque teno virus 19	D21	MN765258
Torque teno virus 19	D21	MN765259
Torque teno virus 19	D21	MN765260
Torque teno virus 19	D21	MN765261
Torque teno virus 19	D21	MN765262
Torque teno virus 19	D21	MN766420
Torque teno virus 19	D21	MN766421
Torque teno virus 19	D21	MN766422
Torque teno virus 19	D21	MN766423
Torque teno virus 19	D21	MN766424
Torque teno virus 19	D21	MN766425
Torque teno virus 19	D21	MN766426
Torque teno virus 19	D21	MN766427
Torque teno virus 19	D21	MN766428
Torque teno virus 19	D21	MN766429
Torque teno virus 19	D21	MN766430
Torque teno virus 19	D21	MN766431
Torque teno virus 19	D21	MN766432
Torque teno virus 19	D21	MN766433
Torque teno virus 19	D21	MN766434
Torque teno virus 19	D21	MN766435
Torque teno virus 19	D21	MN766436
Torque teno virus 19	D21	MN766437
Torque teno virus 19	D21	MN766438
Torque teno virus 19	D21	MN766439
Torque teno virus 19	D21	MN766440
Torque teno virus 19	D21	MN766441
Torque teno virus 19	D21	MN766442
Torque teno virus 19	D21	MN766443
Torque teno virus 19	D21	MN766444
Torque teno virus 19	D21	MN766445
Torque teno virus 19	D21	MN766446
Torque teno virus 19	D21	MN766447
Torque teno virus 19	D21	MN766990
Torque teno virus 19	D21	MN767708
Torque teno virus 19	D21	MN768072
Torque teno virus 19	D21	MN768103
Torque teno virus 19	D21	MN768133
Torque teno virus 19	D22	MN765249
Torque teno virus 19	D22	MN765256
Torque teno virus 19	D22	MN765751
Torque teno virus 19	D22	MN766498
Torque teno virus 19	D22	MN766513
Torque teno virus 19	D22	MN766521
Torque teno virus 19	D22	MN766526
Torque teno virus 19	D22	MN766546
Torque teno virus 19	D22	MN766550
Torque teno virus 19	D22	MN766551
Torque teno virus 19	D22	MN766569
Torque teno virus 19	D22	MN766575
Torque teno virus 19	D22	MN766581
Torque teno virus 19	D22	MN766586
Torque teno virus 19	D22	MN766589
Torque teno virus 19	D22	MN766591
Torque teno virus 19	D22	MN766601
Torque teno virus 19	D22	MN766603
Torque teno virus 19	D22	MN766610
Torque teno virus 19	D22	MN766614
Torque teno virus 19	D22	MN766620
Torque teno virus 19	D22	MN766629
Torque teno virus 19	D22	MN766631
Torque teno virus 19	D22	MN766633
Torque teno virus 19	D22	MN766639
Torque teno virus 19	D22	MN768039
Torque teno virus 19	D22	MN768048
Torque teno virus 19	D23	MN765702
Torque teno virus 19	D23	MN765715
Torque teno virus 19	D23	MN765716
Torque teno virus 19	D23	MN765723
Torque teno virus 19	D23	MN765754
Torque teno virus 19	D23	MN765757
Torque teno virus 19	D23	MN765765
Torque teno virus 19	D24	MN765195
Torque teno virus 19	D24	MN766496
Torque teno virus 19	D24	MN766503
Torque teno virus 19	D24	MN766507
Torque teno virus 19	D24	MN766510
Torque teno virus 19	D24	MN766515
Torque teno virus 19	D24	MN766518
Torque teno virus 19	D24	MN766529
Torque teno virus 19	D24	MN766534
Torque teno virus 19	D24	MN766537
Torque teno virus 19	D24	MN766541
Torque teno virus 19	D24	MN766548
Torque teno virus 19	D24	MN766563
Torque teno virus 19	D24	MN766566
Torque teno virus 19	D24	MN766590
Torque teno virus 19	D24	MN766600
Torque teno virus 19	D24	MN766611
Torque teno virus 19	D24	MN766621
Torque teno virus 19	D24	MN766637
Torque teno virus 19	D24	MN766646
Torque teno virus 19	D24	MN768025
Torque teno virus 19	D24	MN768053
Torque teno virus 1	A1	AB011486
Torque teno virus 1	A1	AB011487
Torque teno virus 1	A1	AB011488
Torque teno virus 1	A1	AB011489
Torque teno virus 1	A1	AB011490
Torque teno virus 1	A1	AB011491
Torque teno virus 1	A1	AB011493
Torque teno virus 1	A1	AB011494
Torque teno virus 1	A1	AB017610
Torque teno virus 1	A1	AB026345
Torque teno virus 1	A1	AB026346
Torque teno virus 1	A1	AB026347
Torque teno virus 1	A1	AB038340
Torque teno virus 1	A1	AB041821
Torque teno virus 1	A1	AF079173
Torque teno virus 1	A1	AF116842
Torque teno virus 1	A1	AF122913
Torque teno virus 1	A1	AF122914
Torque teno virus 1	A1	AF122915
Torque teno virus 1	A1	AF129887
Torque teno virus 1	A1	AF254410
Torque teno virus 1	A1	AF351132
Torque teno virus 1	A1	JC018687
Torque teno virus 1	A1	MN766105
Torque teno virus 1	A1	MN767000
Torque teno virus 1	A1	MN767005
Torque teno virus 1	A1	MN767007
Torque teno virus 1	A1	MN767008
Torque teno virus 1	A1	MN767010
Torque teno virus 1	A1	MN767011
Torque teno virus 1	A1	MN767014
Torque teno virus 1	A1	MN767021
Torque teno virus 1	A1	MN767024
Torque teno virus 1	A1	MN767025
Torque teno virus 1	A1	MN767028
Torque teno virus 1	A1	MN767029
Torque teno virus 1	A1	MN767038
Torque teno virus 1	A1	MN767040
Torque teno virus 1	A1	MN767050
Torque teno virus 1	A1	MN767052
Torque teno virus 1	A1	MN767054
Torque teno virus 1	A1	MN767056
Torque teno virus 1	A1	MN767061
Torque teno virus 1	A1	MN767062
Torque teno virus 1	A1	MN767063
Torque teno virus 1	A1	MN767065
Torque teno virus 1	A1	MN767068
Torque teno virus 1	A1	MN767070
Torque teno virus 1	A1	MN767075
Torque teno virus 1	A1	MN767076
Torque teno virus 1	A1	MN767078
Torque teno virus 1	A1	MN767081
Torque teno virus 1	A1	MN767082
Torque teno virus 1	A1	MN767088
Torque teno virus 1	A1	MN767202
Torque teno virus 1	A1	MN767204
Torque teno virus 1	A1	MN767205
Torque teno virus 1	A1	MN767209
Torque teno virus 1	A1	MN767210
Torque teno virus 1	A1	MN767211
Torque teno virus 1	A1	MN767212
Torque teno virus 1	A1	MN767214
Torque teno virus 1	A1	MN767219
Torque teno virus 1	A1	MN767223
Torque teno virus 1	A1	MN767224
Torque teno virus 1	A1	MN767225
Torque teno virus 1	A1	MN767226
Torque teno virus 1	A1	MN767227
Torque teno virus 1	A1	MN767229
Torque teno virus 1	A1	MN767231
Torque teno virus 1	A1	MN767705
Torque teno virus 1	A1	MN768010
Torque teno virus 1	A1	MN768029
Torque teno virus 1	A1	MN768092
Torque teno virus 1	A1	MN768113
Torque teno virus 1	A1	MN768168
Torque teno virus 1	A2	AB030487
Torque teno virus 1	A2	AB030488
Torque teno virus 1	A2	AB030489
Torque teno virus 1	A2	AF122917
Torque teno virus 1	A2	AF122919
Torque teno virus 1	A2	AF247138
Torque teno virus 1	A2	MN767006
Torque teno virus 1	A2	MN767009
Torque teno virus 1	A2	MN767015
Torque teno virus 1	A2	MN767017
Torque teno virus 1	A2	MN767018
Torque teno virus 1	A2	MN767022
Torque teno virus 1	A2	MN767023
Torque teno virus 1	A2	MN767027
Torque teno virus 1	A2	MN767030
Torque teno virus 1	A2	MN767033
Torque teno virus 1	A2	MN767035
Torque teno virus 1	A2	MN767039
Torque teno virus 1	A2	MN767042
Torque teno virus 1	A2	MN767043
Torque teno virus 1	A2	MN767044
Torque teno virus 1	A2	MN767045
Torque teno virus 1	A2	MN767046
Torque teno virus 1	A2	MN767048
Torque teno virus 1	A2	MN767049
Torque teno virus 1	A2	MN767066
Torque teno virus 1	A2	MN767073
Torque teno virus 1	A2	MN767074
Torque teno virus 1	A2	MN767079
Torque teno virus 1	A2	MN767084
Torque teno virus 1	A2	MN767085
Torque teno virus 1	A2	MN767087
Torque teno virus 1	A2	MN767203
Torque teno virus 1	A2	MN767215
Torque teno virus 1	A2	MN767216
Torque teno virus 1	A2	MN767218
Torque teno virus 1	A2	MN767222
Torque teno virus 1	A2	MN768081
Torque teno virus 1	A2	MN768097
Torque teno virus 1	A2	MN768108
Torque teno virus 1	A3	AY026466
Torque teno virus 1	A3	KP343845
Torque teno virus 1	A3	MN767001
Torque teno virus 1	A3	MN767002
Torque teno virus 1	A3	MN767004
Torque teno virus 1	A3	MN767012
Torque teno virus 1	A3	MN767016
Torque teno virus 1	A3	MN767019
Torque teno virus 1	A3	MN767034
Torque teno virus 1	A3	MN767037
Torque teno virus 1	A3	MN767041
Torque teno virus 1	A3	MN767047
Torque teno virus 1	A3	MN767051
Torque teno virus 1	A3	MN767057
Torque teno virus 1	A3	MN767058
Torque teno virus 1	A3	MN767059
Torque teno virus 1	A3	MN767060
Torque teno virus 1	A3	MN767064
Torque teno virus 1	A3	MN767067
Torque teno virus 1	A3	MN767069
Torque teno virus 1	A3	MN767071
Torque teno virus 1	A3	MN767077
Torque teno virus 1	A3	MN767083
Torque teno virus 1	A3	MN767086
Torque teno virus 1	A3	MN767207
Torque teno virus 1	A3	MN767208
Torque teno virus 1	A3	MN767228
Torque teno virus 1	A3	MN767230
Torque teno virus 1	A3	MN767704
Torque teno virus 1	A4	AB030486
Torque teno virus 1	A4	AF122918
Torque teno virus 1	A4	AF122920
Torque teno virus 1	A4	MN767003
Torque teno virus 1	A4	MN767013
Torque teno virus 1	A4	MN767020
Torque teno virus 1	A4	MN767026
Torque teno virus 1	A4	MN767031
Torque teno virus 1	A4	MN767032
Torque teno virus 1	A4	MN767036
Torque teno virus 1	A4	MN767053
Torque teno virus 1	A4	MN767055
Torque teno virus 1	A4	MN767072
Torque teno virus 1	A4	MN767080
Torque teno virus 1	A4	MN767206
Torque teno virus 1	A4	MN767213
Torque teno virus 1	A4	MN767217
Torque teno virus 1	A4	MN768057
Torque teno virus 1	A4	MN768091
Torque teno virus 1	A4	OL548872
Torque teno virus 20	D10	MN765679
Torque teno virus 20	D10	MN765680
Torque teno virus 20	D10	MN765681
Torque teno virus 20	D10	MN765690
Torque teno virus 20	D10	MN765692
Torque teno virus 20	D10	MN765694
Torque teno virus 20	D10	MN765696
Torque teno virus 20	D10	MN765700
Torque teno virus 20	D10	MN765701
Torque teno virus 20	D10	MN765706
Torque teno virus 20	D10	MN765714
Torque teno virus 20	D10	MN765717
Torque teno virus 20	D10	MN765732
Torque teno virus 20	D10	MN765733
Torque teno virus 20	D10	MN765746
Torque teno virus 20	D10	MN765752
Torque teno virus 20	D10	MN765758
Torque teno virus 20	D10	MN766104
Torque teno virus 20	D11	AF345527
Torque teno virus 20	D11	EU305676
Torque teno virus 20	D11	MH649178
Torque teno virus 20	D11	MN765197
Torque teno virus 20	D11	MN765674
Torque teno virus 20	D11	MN765675
Torque teno virus 20	D11	MN765677
Torque teno virus 20	D11	MN765683
Torque teno virus 20	D11	MN765684
Torque teno virus 20	D11	MN765685
Torque teno virus 20	D11	MN765686
Torque teno virus 20	D11	MN765687
Torque teno virus 20	D11	MN765693
Torque teno virus 20	D11	MN765695
Torque teno virus 20	D11	MN765697
Torque teno virus 20	D11	MN765699
Torque teno virus 20	D11	MN765705
Torque teno virus 20	D11	MN765707
Torque teno virus 20	D11	MN765708
Torque teno virus 20	D11	MN765711
Torque teno virus 20	D11	MN765712
Torque teno virus 20	D11	MN765713
Torque teno virus 20	D11	MN765718
Torque teno virus 20	D11	MN765720
Torque teno virus 20	D11	MN765721
Torque teno virus 20	D11	MN765722
Torque teno virus 20	D11	MN765725
Torque teno virus 20	D11	MN765727
Torque teno virus 20	D11	MN765730
Torque teno virus 20	D11	MN765734
Torque teno virus 20	D11	MN765738
Torque teno virus 20	D11	MN765739
Torque teno virus 20	D11	MN765740
Torque teno virus 20	D11	MN765742
Torque teno virus 20	D11	MN765743
Torque teno virus 20	D11	MN765744
Torque teno virus 20	D11	MN765745
Torque teno virus 20	D11	MN765747
Torque teno virus 20	D11	MN765748
Torque teno virus 20	D11	MN765749
Torque teno virus 20	D11	MN765755
Torque teno virus 20	D11	MN765759
Torque teno virus 20	D11	MN765760
Torque teno virus 20	D11	MN765761
Torque teno virus 20	D11	MN765762
Torque teno virus 20	D11	MN765764
Torque teno virus 20	D11	MN765767
Torque teno virus 20	D11	MN765768
Torque teno virus 20	D11	MN765769
Torque teno virus 20	D11	MN765951
Torque teno virus 20	D11	MN765952
Torque teno virus 20	D11	MN768035
Torque teno virus 20	D11	MN768040
Torque teno virus 20	D11	MN768042
Torque teno virus 20	D11	MN768056
Torque teno virus 20	D11	MN768058
Torque teno virus 20	D11	MN768094
Torque teno virus 20	D1	AB060594
Torque teno virus 20	D1	HM224451
Torque teno virus 20	D1	MN765201
Torque teno virus 20	D1	MN765202
Torque teno virus 20	D1	MN765266
Torque teno virus 20	D1	MN765267
Torque teno virus 20	D1	MN765270
Torque teno virus 20	D1	MN765274
Torque teno virus 20	D1	MN765276
Torque teno virus 20	D1	MN765281
Torque teno virus 20	D1	MN765282
Torque teno virus 20	D1	MN765287
Torque teno virus 20	D1	MN765288
Torque teno virus 20	D1	MN765296
Torque teno virus 20	D1	MN765298
Torque teno virus 20	D1	MN765301
Torque teno virus 20	D1	MN765306
Torque teno virus 20	D1	MN765307
Torque teno virus 20	D1	MN765313
Torque teno virus 20	D1	MN766480
Torque teno virus 20	D1	MN766481
Torque teno virus 20	D1	MN766482
Torque teno virus 20	D1	MN766483
Torque teno virus 20	D1	MN766484
Torque teno virus 20	D1	MN766485
Torque teno virus 20	D1	MN766486
Torque teno virus 20	D1	MN766487
Torque teno virus 20	D1	MN766488
Torque teno virus 20	D1	MN766489
Torque teno virus 20	D1	MN766490
Torque teno virus 20	D1	MN766491
Torque teno virus 20	D1	MN766492
Torque teno virus 20	D1	MN768052
Torque teno virus 20	D1	MN768126
Torque teno virus 20	D1	MN768136
Torque teno virus 20	D1	MN768148
Torque teno virus 20	D2	MN765285
Torque teno virus 20	D2	MN766647
Torque teno virus 20	D2	MN766671
Torque teno virus 20	D2	MN766677
Torque teno virus 20	D2	MN766686
Torque teno virus 20	D2	MN766703
Torque teno virus 20	D2	MN766738
Torque teno virus 20	D3	MN766382
Torque teno virus 20	D3	MN766384
Torque teno virus 20	D3	MN766386
Torque teno virus 20	D3	MN766387
Torque teno virus 20	D3	MN766390
Torque teno virus 20	D3	MN766393
Torque teno virus 20	D3	MN766395
Torque teno virus 20	D3	MN766396
Torque teno virus 20	D3	MN766397
Torque teno virus 20	D3	MN766399
Torque teno virus 20	D3	MN766400
Torque teno virus 20	D3	MN766402
Torque teno virus 20	D3	MN766403
Torque teno virus 20	D3	MN766404
Torque teno virus 20	D3	MN766407
Torque teno virus 20	D3	MN766408
Torque teno virus 20	D3	MN766412
Torque teno virus 20	D3	MN766413
Torque teno virus 20	D3	MN766414
Torque teno virus 20	D3	MN766415
Torque teno virus 20	D3	MN766416
Torque teno virus 20	D3	MN766417
Torque teno virus 20	D3	MN766419
Torque teno virus 20	D3	MN768102
Torque teno virus 20	D3	MN768135
Torque teno virus 20	D3	OL548869
Torque teno virus 20	D4	MN766381
Torque teno virus 20	D4	MN766388
Torque teno virus 20	D4	MN766389
Torque teno virus 20	D4	MN766406
Torque teno virus 20	D4	MN767709
Torque teno virus 20	D4	MN768090
Torque teno virus 20	D5	MN765263
Torque teno virus 20	D5	MN765264
Torque teno virus 20	D5	MN765265
Torque teno virus 20	D5	MN765268
Torque teno virus 20	D5	MN765269
Torque teno virus 20	D5	MN765271
Torque teno virus 20	D5	MN765272
Torque teno virus 20	D5	MN765273
Torque teno virus 20	D5	MN765275
Torque teno virus 20	D5	MN765277
Torque teno virus 20	D5	MN765278
Torque teno virus 20	D5	MN765280
Torque teno virus 20	D5	MN765283
Torque teno virus 20	D5	MN765284
Torque teno virus 20	D5	MN765286
Torque teno virus 20	D5	MN765289
Torque teno virus 20	D5	MN765290
Torque teno virus 20	D5	MN765291
Torque teno virus 20	D5	MN765292
Torque teno virus 20	D5	MN765293
Torque teno virus 20	D5	MN765294
Torque teno virus 20	D5	MN765295
Torque teno virus 20	D5	MN765297
Torque teno virus 20	D5	MN765299
Torque teno virus 20	D5	MN765300
Torque teno virus 20	D5	MN765302
Torque teno virus 20	D5	MN765303
Torque teno virus 20	D5	MN765304
Torque teno virus 20	D5	MN765305
Torque teno virus 20	D5	MN765308
Torque teno virus 20	D5	MN765309
Torque teno virus 20	D5	MN765310
Torque teno virus 20	D5	MN765311
Torque teno virus 20	D5	MN765312
Torque teno virus 20	D5	MN765314
Torque teno virus 20	D5	MN765315
Torque teno virus 20	D5	MN765316
Torque teno virus 20	D5	MN766650
Torque teno virus 20	D5	MN766679
Torque teno virus 20	D5	MN766698
Torque teno virus 20	D5	MN766700
Torque teno virus 20	D5	MN766705
Torque teno virus 20	D5	MN766746
Torque teno virus 20	D5	MN767700
Torque teno virus 20	D5	MN768146
Torque teno virus 20	D5	OL548871
Torque teno virus 20	D6	MN766383
Torque teno virus 20	D6	MN766385
Torque teno virus 20	D6	MN766391
Torque teno virus 20	D6	MN766392
Torque teno virus 20	D6	MN766394
Torque teno virus 20	D6	MN766398
Torque teno virus 20	D6	MN766401
Torque teno virus 20	D6	MN766405
Torque teno virus 20	D6	MN766409
Torque teno virus 20	D6	MN766410
Torque teno virus 20	D6	MN766411
Torque teno virus 20	D6	MN766418
Torque teno virus 20	D6	MN768147
Torque teno virus 20	D7	MN765279
Torque teno virus 20	D7	MN766651
Torque teno virus 20	D7	MN766675
Torque teno virus 20	D7	MN766684
Torque teno virus 20	D7	MN766687
Torque teno virus 20	D7	MN766690
Torque teno virus 20	D7	MN766707
Torque teno virus 20	D7	MN766708
Torque teno virus 20	D7	MN766710
Torque teno virus 20	D7	MN766725
Torque teno virus 20	D7	MN766734
Torque teno virus 20	D7	MN766753
Torque teno virus 20	D7	MN766993
Torque teno virus 20	D7	MN768162
Torque teno virus 20	D8	MN766509
Torque teno virus 20	D8	MN766527
Torque teno virus 20	D8	MN766538
Torque teno virus 20	D8	MN766561
Torque teno virus 20	D8	MN766570
Torque teno virus 20	D8	MN766577
Torque teno virus 20	D8	MN766592
Torque teno virus 20	D8	MN766598
Torque teno virus 20	D8	MN766607
Torque teno virus 20	D8	MN766608
Torque teno virus 20	D8	MN766617
Torque teno virus 20	D8	MN766623
Torque teno virus 20	D8	MN766642
Torque teno virus 20	D8	MN766991
Torque teno virus 20	D8	MN768123
Torque teno virus 20	D8	MN768124
Torque teno virus 20	D9	AB060595
Torque teno virus 20	D9	KT163875
Torque teno virus 20	D9	MH649042
Torque teno virus 20	D9	MN766656
Torque teno virus 20	D9	MN766697
Torque teno virus 20	D9	MN766701
Torque teno virus 20	D9	MN766713
Torque teno virus 20	D9	MN766754
Torque teno virus 21	E1	MN766130
Torque teno virus 21	E1	MN766131
Torque teno virus 21	E1	MN766132
Torque teno virus 21	E1	MN766133
Torque teno virus 21	E1	MN766134
Torque teno virus 21	E1	MN766135
Torque teno virus 21	E1	MN766136
Torque teno virus 21	E1	MN766137
Torque teno virus 21	E1	MN766138
Torque teno virus 21	E1	MN766139
Torque teno virus 21	E1	MN766140
Torque teno virus 21	E1	MN766141
Torque teno virus 21	E1	MN766142
Torque teno virus 21	E1	MN766143
Torque teno virus 21	E1	MN766144
Torque teno virus 21	E1	MN766145
Torque teno virus 21	E1	MN766146
Torque teno virus 21	E1	MN766147
Torque teno virus 21	E1	MN766148
Torque teno virus 21	E1	MN768054
Torque teno virus 21	E1	MN768105
Torque teno virus 21	E1	MN768120
Torque teno virus 21	E1	MN768139
Torque teno virus 21	E1	MN768164
Torque teno virus 21	E2	KT163906
Torque teno virus 21	E3	AB050448
Torque teno virus 21	E3	AB060592
Torque teno virus 21	E3	MH649062
Torque teno virus 21	E3	MN765771
Torque teno virus 21	E3	MN765774
Torque teno virus 21	E3	MN765776
Torque teno virus 21	E3	MN765777
Torque teno virus 21	E3	MN765779
Torque teno virus 21	E3	MN765780
Torque teno virus 21	E3	MN765791
Torque teno virus 21	E3	MN765803
Torque teno virus 21	E3	MN765806
Torque teno virus 21	E3	MN765809
Torque teno virus 21	E3	MN765810
Torque teno virus 21	E3	MN765813
Torque teno virus 21	E3	MN765832
Torque teno virus 21	E3	MN768086
Torque teno virus 21	E4	MN765792
Torque teno virus 21	E4	MN765794
Torque teno virus 21	E4	MN765799
Torque teno virus 21	E4	MN765805
Torque teno virus 21	E4	MN765820
Torque teno virus 21	E4	MN765827
Torque teno virus 21	E4	MN765844
Torque teno virus 21	E4	MN765847
Torque teno virus 21	E4	MN765849
Torque teno virus 21	E4	OL548863
Torque teno virus 21	E5	MN765770
Torque teno virus 21	E5	MN765773
Torque teno virus 21	E5	MN765778
Torque teno virus 21	E5	MN765784
Torque teno virus 21	E5	MN765786
Torque teno virus 21	E5	MN765793
Torque teno virus 21	E5	MN765796
Torque teno virus 21	E5	MN765797
Torque teno virus 21	E5	MN765804
Torque teno virus 21	E5	MN765808
Torque teno virus 21	E5	MN765811
Torque teno virus 21	E5	MN765814
Torque teno virus 21	E5	MN765816
Torque teno virus 21	E5	MN765817
Torque teno virus 21	E5	MN765819
Torque teno virus 21	E5	MN765821
Torque teno virus 21	E5	MN765834
Torque teno virus 21	E5	MN765836
Torque teno virus 21	E5	MN765839
Torque teno virus 21	E5	MN765840
Torque teno virus 21	E5	MN765841
Torque teno virus 21	E5	MN765843
Torque teno virus 21	E5	MN767698
Torque teno virus 21	E5	MN768055
Torque teno virus 21	E5	MN768074
Torque teno virus 21	E6	AF345528
Torque teno virus 21	E6	AF348409
Torque teno virus 21	E6	MN765775
Torque teno virus 21	E6	MN765782
Torque teno virus 21	E6	MN765783
Torque teno virus 21	E6	MN765787
Torque teno virus 21	E6	MN765800
Torque teno virus 21	E6	MN765802
Torque teno virus 21	E6	MN765807
Torque teno virus 21	E6	MN765822
Torque teno virus 21	E6	MN765824
Torque teno virus 21	E6	MN765825
Torque teno virus 21	E6	MN765828
Torque teno virus 21	E6	MN765829
Torque teno virus 21	E6	MN765833
Torque teno virus 21	E6	MN765842
Torque teno virus 21	E6	MN765845
Torque teno virus 21	E6	MN767713
Torque teno virus 21	E6	MN768059
Torque teno virus 21	E7	AB060596
Torque teno virus 21	E7	MN765781
Torque teno virus 21	E7	MN765795
Torque teno virus 21	E7	MN765801
Torque teno virus 21	E7	MN765818
Torque teno virus 21	E7	MN765823
Torque teno virus 21	E7	MN765846
Torque teno virus 21	E7	MN765848
Torque teno virus 21	E8	MN765772
Torque teno virus 21	E8	MN765785
Torque teno virus 21	E8	MN765812
Torque teno virus 21	E8	MN765830
Torque teno virus 21	E8	MN765831
Torque teno virus 21	E8	MN765837
Torque teno virus 21	E8	MN765838
Torque teno virus 21	E8	MN768061
Torque teno virus 21	E9	MH649158
Torque teno virus 21	E9	MH649169
Torque teno virus 21	E9	MN765543
Torque teno virus 21	E9	MN765547
Torque teno virus 21	E9	MN765552
Torque teno virus 21	E9	MN765571
Torque teno virus 21	E9	MN765575
Torque teno virus 21	E9	MN765588
Torque teno virus 21	E9	MN765589
Torque teno virus 21	E9	MN765593
Torque teno virus 21	E9	MN765598
Torque teno virus 21	E9	MN765607
Torque teno virus 21	E9	MN765609
Torque teno virus 21	E9	MN765618
Torque teno virus 21	E9	MN765619
Torque teno virus 21	E9	MN765623
Torque teno virus 21	E9	MN765626
Torque teno virus 21	E9	MN765627
Torque teno virus 21	E9	MN765628
Torque teno virus 21	E9	MN765640
Torque teno virus 21	E9	MN765643
Torque teno virus 21	E9	MN765651
Torque teno virus 21	E9	MN765655
Torque teno virus 21	E9	MN765788
Torque teno virus 21	E9	MN765789
Torque teno virus 21	E9	MN765790
Torque teno virus 21	E9	MN765798
Torque teno virus 21	E9	MN765815
Torque teno virus 21	E9	MN765826
Torque teno virus 21	E9	MN765835
Torque teno virus 21	E9	MN767139
Torque teno virus 21	E9	MN767140
Torque teno virus 21	E9	MN767141
Torque teno virus 21	E9	MN767142
Torque teno virus 21	E9	MN767143
Torque teno virus 21	E9	MN767144
Torque teno virus 21	E9	MN767145
Torque teno virus 21	E9	MN767146
Torque teno virus 21	E9	MN767147
Torque teno virus 21	E9	MN767148
Torque teno virus 21	E9	MN767149
Torque teno virus 21	E9	MN767150
Torque teno virus 21	E9	MN767151
Torque teno virus 21	E9	MN767152
Torque teno virus 21	E9	MN767153
Torque teno virus 21	E9	MN767154
Torque teno virus 21	E9	MN767155
Torque teno virus 21	E9	MN768045
Torque teno virus 21	E9	MN768063
Torque teno virus 21	E9	MN768073
Torque teno virus 21	E9	OL548866
Torque teno virus 22	E10	AX174942
Torque teno virus 22	E10	FR751476
Torque teno virus 22	E10	FR751479
Torque teno virus 22	E10	FR751481
Torque teno virus 22	E10	FR751484
Torque teno virus 22	E10	FR751487
Torque teno virus 22	E10	FR751489
Torque teno virus 22	E10	KT163905
Torque teno virus 22	E10	MH649014
Torque teno virus 22	E10	MN765858
Torque teno virus 22	E10	MN765859
Torque teno virus 22	E10	MN765860
Torque teno virus 22	E10	MN765861
Torque teno virus 22	E10	MN765862
Torque teno virus 22	E10	MN765863
Torque teno virus 22	E10	MN765864
Torque teno virus 22	E10	MN765865
Torque teno virus 22	E10	MN765867
Torque teno virus 22	E10	MN765868
Torque teno virus 22	E10	MN765869
Torque teno virus 22	E10	MN765870
Torque teno virus 22	E10	MN765871
Torque teno virus 22	E10	MN765872
Torque teno virus 22	E10	MN765873
Torque teno virus 22	E10	MN765874
Torque teno virus 22	E10	MN765875
Torque teno virus 22	E10	MN765876
Torque teno virus 22	E10	MN765877
Torque teno virus 22	E10	MN765878
Torque teno virus 22	E10	MN765881
Torque teno virus 22	E10	MN765883
Torque teno virus 22	E10	MN765884
Torque teno virus 22	E10	MN765885
Torque teno virus 22	E10	MN765886
Torque teno virus 22	E10	MN765887
Torque teno virus 22	E10	MN765888
Torque teno virus 22	E10	MN765889
Torque teno virus 22	E10	MN765890
Torque teno virus 22	E10	MN765891
Torque teno virus 22	E10	MN765892
Torque teno virus 22	E10	MN765893
Torque teno virus 22	E10	MN765894
Torque teno virus 22	E10	MN765895
Torque teno virus 22	E10	MN765896
Torque teno virus 22	E10	MN765897
Torque teno virus 22	E10	MN765898
Torque teno virus 22	E10	MN765899
Torque teno virus 22	E10	MN765900
Torque teno virus 22	E10	MN765901
Torque teno virus 22	E10	MN765903
Torque teno virus 22	E10	MN765904
Torque teno virus 22	E10	MN765905
Torque teno virus 22	E10	MN765906
Torque teno virus 22	E10	MN765907
Torque teno virus 22	E10	MN765908
Torque teno virus 22	E10	MN765909
Torque teno virus 22	E10	MN765910
Torque teno virus 22	E10	MN765911
Torque teno virus 22	E10	MN765912
Torque teno virus 22	E10	MN765913
Torque teno virus 22	E10	MN765914
Torque teno virus 22	E10	MN765915
Torque teno virus 22	E10	MN765916
Torque teno virus 22	E10	MN765917
Torque teno virus 22	E10	MN765918
Torque teno virus 22	E10	MN765919
Torque teno virus 22	E10	MN765920
Torque teno virus 22	E10	MN765922
Torque teno virus 22	E10	MN765923
Torque teno virus 22	E10	MN765924
Torque teno virus 22	E10	MN765925
Torque teno virus 22	E10	MN765926
Torque teno virus 22	E10	MN765927
Torque teno virus 22	E10	MN765928
Torque teno virus 22	E10	MN765929
Torque teno virus 22	E10	MN765930
Torque teno virus 22	E10	MN765931
Torque teno virus 22	E10	MN765932
Torque teno virus 22	E10	MN765933
Torque teno virus 22	E10	MN765934
Torque teno virus 22	E10	MN765935
Torque teno virus 22	E10	MN765937
Torque teno virus 22	E10	MN765938
Torque teno virus 22	E10	MN765939
Torque teno virus 22	E10	MN765940
Torque teno virus 22	E10	MN765941
Torque teno virus 22	E10	MN765942
Torque teno virus 22	E10	MN765943
Torque teno virus 22	E10	MN765946
Torque teno virus 22	E10	MN765947
Torque teno virus 22	E10	MN765948
Torque teno virus 22	E10	MN765950
Torque teno virus 22	E10	MN766101
Torque teno virus 22	E10	MN767702
Torque teno virus 22	E10	MN768096
Torque teno virus 22	E10	MN768131
Torque teno virus 22	E10	MN768143
Torque teno virus 22	E11	FJ392116
Torque teno virus 22	E11	KT163887
Torque teno virus 22	E11	KT163903
Torque teno virus 22	E11	MH648925
Torque teno virus 22	E11	MN767197
Torque teno virus 22	E11	MN767198
Torque teno virus 22	E11	MW455351
Torque teno virus 22	E11	MW455455
Torque teno virus 23	E17	AB049607
Torque teno virus 24	E13	AB060597
Torque teno virus 24	E13	FJ426280
Torque teno virus 24	E13	KF545586
Torque teno virus 24	E13	MH648969
Torque teno virus 24	E13	MH649142
Torque teno virus 24	E13	MH649179
Torque teno virus 24	E13	MN765196
Torque teno virus 24	E13	MN765545
Torque teno virus 24	E13	MN765546
Torque teno virus 24	E13	MN765548
Torque teno virus 24	E13	MN765549
Torque teno virus 24	E13	MN765551
Torque teno virus 24	E13	MN765554
Torque teno virus 24	E13	MN765555
Torque teno virus 24	E13	MN765556
Torque teno virus 24	E13	MN765559
Torque teno virus 24	E13	MN765561
Torque teno virus 24	E13	MN765562
Torque teno virus 24	E13	MN765563
Torque teno virus 24	E13	MN765567
Torque teno virus 24	E13	MN765569
Torque teno virus 24	E13	MN765574
Torque teno virus 24	E13	MN765576
Torque teno virus 24	E13	MN765577
Torque teno virus 24	E13	MN765578
Torque teno virus 24	E13	MN765579
Torque teno virus 24	E13	MN765580
Torque teno virus 24	E13	MN765583
Torque teno virus 24	E13	MN765585
Torque teno virus 24	E13	MN765586
Torque teno virus 24	E13	MN765587
Torque teno virus 24	E13	MN765590
Torque teno virus 24	E13	MN765595
Torque teno virus 24	E13	MN765596
Torque teno virus 24	E13	MN765597
Torque teno virus 24	E13	MN765601
Torque teno virus 24	E13	MN765602
Torque teno virus 24	E13	MN765603
Torque teno virus 24	E13	MN765604
Torque teno virus 24	E13	MN765608
Torque teno virus 24	E13	MN765610
Torque teno virus 24	E13	MN765611
Torque teno virus 24	E13	MN765612
Torque teno virus 24	E13	MN765613
Torque teno virus 24	E13	MN765614
Torque teno virus 24	E13	MN765615
Torque teno virus 24	E13	MN765616
Torque teno virus 24	E13	MN765617
Torque teno virus 24	E13	MN765621
Torque teno virus 24	E13	MN765622
Torque teno virus 24	E13	MN765624
Torque teno virus 24	E13	MN765625
Torque teno virus 24	E13	MN765629
Torque teno virus 24	E13	MN765630
Torque teno virus 24	E13	MN765631
Torque teno virus 24	E13	MN765632
Torque teno virus 24	E13	MN765634
Torque teno virus 24	E13	MN765636
Torque teno virus 24	E13	MN765637
Torque teno virus 24	E13	MN765639
Torque teno virus 24	E13	MN765642
Torque teno virus 24	E13	MN765644
Torque teno virus 24	E13	MN765645
Torque teno virus 24	E13	MN765646
Torque teno virus 24	E13	MN765652
Torque teno virus 24	E13	MN765653
Torque teno virus 24	E13	MN765654
Torque teno virus 24	E13	MN765656
Torque teno virus 24	E13	MN765660
Torque teno virus 24	E13	MN765661
Torque teno virus 24	E13	MN765662
Torque teno virus 24	E13	MN765666
Torque teno virus 24	E13	MN765668
Torque teno virus 24	E13	MN765669
Torque teno virus 24	E13	MN765670
Torque teno virus 24	E13	MN765673
Torque teno virus 24	E13	MN767712
Torque teno virus 24	E13	MN768011
Torque teno virus 24	E13	MN768022
Torque teno virus 24	E13	MN768100
Torque teno virus 24	E13	MW679003
Torque teno virus 24	E14	MN765560
Torque teno virus 24	E14	MN765591
Torque teno virus 24	E14	MN765594
Torque teno virus 24	E14	MN768160
Torque teno virus 24	E15	MH649256
Torque teno virus 24	E15	MN765542
Torque teno virus 24	E15	MN765544
Torque teno virus 24	E15	MN765550
Torque teno virus 24	E15	MN765553
Torque teno virus 24	E15	MN765557
Torque teno virus 24	E15	MN765558
Torque teno virus 24	E15	MN765564
Torque teno virus 24	E15	MN765565
Torque teno virus 24	E15	MN765566
Torque teno virus 24	E15	MN765568
Torque teno virus 24	E15	MN765572
Torque teno virus 24	E15	MN765573
Torque teno virus 24	E15	MN765581
Torque teno virus 24	E15	MN765582
Torque teno virus 24	E15	MN765592
Torque teno virus 24	E15	MN765605
Torque teno virus 24	E15	MN765606
Torque teno virus 24	E15	MN765620
Torque teno virus 24	E15	MN765633
Torque teno virus 24	E15	MN765635
Torque teno virus 24	E15	MN765638
Torque teno virus 24	E15	MN765641
Torque teno virus 24	E15	MN765648
Torque teno virus 24	E15	MN765650
Torque teno virus 24	E15	MN765657
Torque teno virus 24	E15	MN765658
Torque teno virus 24	E15	MN765659
Torque teno virus 24	E15	MN765663
Torque teno virus 24	E15	MN765664
Torque teno virus 24	E15	MN765665
Torque teno virus 24	E15	MN765667
Torque teno virus 24	E15	MN765671
Torque teno virus 24	E15	MN765672
Torque teno virus 24	E15	MN767701
Torque teno virus 24	E15	MN768020
Torque teno virus 24	E15	MN768095
Torque teno virus 25	NA	AB041959
Torque teno virus 26	NA	AB041958
Torque teno virus 27	G1	AB064596
Torque teno virus 27	G1	MN768171
Torque teno virus 27	G1	MN768172
Torque teno virus 27	G1	MN768287
Torque teno virus 27	G1	MN768297
Torque teno virus 27	G1	MN768302
Torque teno virus 27	G1	MN768303
Torque teno virus 27	G1	MN768305
Torque teno virus 27	G1	MN768306
Torque teno virus 27	G1	MN768307
Torque teno virus 27	G1	MN768308
Torque teno virus 27	G1	MN768309
Torque teno virus 27	G1	MN768313
Torque teno virus 27	G1	MN768314
Torque teno virus 27	G1	MN768315
Torque teno virus 27	G1	MN768317
Torque teno virus 27	G1	MN768319
Torque teno virus 27	G1	MN768326
Torque teno virus 27	G1	MN768331
Torque teno virus 27	G1	MN768337
Torque teno virus 27	G1	MN768338
Torque teno virus 27	G1	MN768341
Torque teno virus 27	G1	MN768344
Torque teno virus 27	G1	MN768360
Torque teno virus 27	G1	MN768370
Torque teno virus 27	G1	MN768375
Torque teno virus 27	G1	MN768381
Torque teno virus 27	G1	MN768388
Torque teno virus 27	G1	MN768395
Torque teno virus 27	G1	MN768405
Torque teno virus 27	G1	MN768412
Torque teno virus 27	G1	MN768416
Torque teno virus 27	G1	MN768425
Torque teno virus 27	G1	MN768434
Torque teno virus 27	G1	MN768443
Torque teno virus 27	G1	MN768444
Torque teno virus 27	G1	MN768449
Torque teno virus 27	G1	MN768450
Torque teno virus 27	G1	MN768459
Torque teno virus 27	G1	MN768461
Torque teno virus 27	G1	MN768466
Torque teno virus 27	G1	MN768468
Torque teno virus 27	G1	MN768473
Torque teno virus 27	G1	MN768476
Torque teno virus 27	G1	MN768481
Torque teno virus 27	G1	MN768484
Torque teno virus 27	G1	MN768492
Torque teno virus 27	G1	MN768495
Torque teno virus 27	G1	MN768496
Torque teno virus 27	G1	MN768499
[truncated: 1,349 more rows]
