# Supplementary material for: Genomic Diversity of Torque Teno Virus in Blood Samples from Febrile Paediatric Outpatients in Tanzania: A Descriptive Cohort Study
Source: Viruses. 2022 Jul 23;14(8):1612. doi: 10.3390/v14081612 (PMC9330782; doi:10.3390/v14081612)
Supplement: Supplementary file 1 [file viruses-14-01612-s001.zip › viruses-1778013-supplementary/Table S3.xlsx]

## Sheet: TableS3
library number	Genotype	Reads
1	A17	66820
1	C1	613
1	D17	6089
1	D5	280
1	F9	1348
1	G7	5791
2	A2	896
2	A5	2770
2	D10	109
2	D14	169
2	D18	3196
2	D22	2293
2	D5	436
2	D9	2514
2	E1	1198
2	E13	286
2	E6	746
2	E9	2002
2	F10	243
2	F3	730
2	G14	7626
2	H22	233
4	A1	790
4	A12	7070
4	A17	12534
4	A2	10335
4	A20	9427
4	A21	10958
4	A22	39514
4	A4	22377
4	A5	10156
4	A9	4731
4	B16	2235
4	B24	3731
4	B25	180495
4	B4	215976
4	B5	494995
4	C1	606
4	D1	4731
4	D10	1227
4	D11	244699
4	D13	32327
4	D14	984
4	D21	73230
4	D3	2469
4	D4	2226
4	D5	1945
4	D6	2867
4	E10	487105
4	E15	8096
4	E3	1757
4	E7	1612
4	F1	87565
4	F10	182830
4	F14	875
4	F15	2832
4	F3	5206
4	F4	119097
4	F5	18865
4	F7	6645
4	F8	4191
4	G1	25988
4	G11	8799
4	G12	23550
4	G15	95835
4	G16	6783
4	G4	3188
4	G5	477
4	H1	2544
4	H13	12265
4	H14	1113
4	H2	7361
4	H22	988
4	H3	28547
4	H7	1757
4	K1	3647
5	A12	5144
5	A2	6409
5	A5	2365
5	B20	60281
5	D2	1686
5	E10	12608
5	G16	4418
5	H1	1457
5	H22	1782
5	H5	2268
5	H8	1080
6	A12	1410
6	A17	20888
6	A22	667
6	A3	383
6	A4	3929
6	A5	1398
6	A9	490
6	D1	69402
6	D11	5873
6	D13	216649
6	D16	82595
6	D20	1276
6	E13	313
6	E3	1262
6	F11	569
6	F3	6370
6	F5	1097
6	F9	1383
6	G12	288
6	G2	8518
6	H1	1172
6	H10	3659
6	H11	2435
6	H18	625
6	H19	886
6	H22	1296
6	H5	407
6	H6	2753
7	A1	1025
7	A8	320
7	D17	1276
7	D18	4515
7	D5	1827
7	E15	543
7	E5	664
7	F14	3594
7	F9	11282
7	G12	543
7	G15	1704
7	G16	939
7	G4	3208
7	H13	2396
7	H14	476
7	H22	5043
7	H6	3443
7	H7	2279
7	H9	1849
8	A12	2248
8	B20	522
8	B5	30399
8	D3	371066
8	E7	584
8	F10	2974
8	F15	1710
8	H1	766
8	H14	560
8	H15	369
8	H22	1994
9	B8	1700
9	C1	1582
9	D13	576
9	D5	2455
9	D8	4413
9	E13	6759
9	F15	16438
9	G1	1215
9	G11	149
9	G16	7974
9	G6	274
9	H22	187
10	A8	3303
10	B1	431
10	B2	425
10	B20	1803
10	B4	1495
10	D10	1179
10	D14	1118
10	D17	13669
10	D18	3484
10	D20	292
10	D21	14548
10	D5	9307
10	E10	47328
10	E15	8455
10	E3	285
10	E6	398
10	E9	3110
10	F10	1927
10	F15	32369
10	F3	4933
10	F4	22509
10	F9	7135
10	G12	5810
10	G14	786
10	G16	2626
10	G3	213
10	G4	1501
10	H15	1332
10	H16	1101
10	H5	1492
10	H7	1137
11	A1	31012
11	A10	1164
11	A12	17013
11	A13	865
11	A17	165477
11	A19	341619
11	A2	2338
11	A20	381719
11	A4	3079
11	A5	12668
11	B16	379
11	B2	42177
11	B4	61321
11	B6	2394
11	C1	33966
11	C2	416135
11	D1	2149
11	D11	60726
11	D17	18285
11	D18	509177
11	D3	3710
11	D5	12384
11	D8	265
11	E13	198448
11	E9	52729
11	F1	70318
11	F10	120494
11	F15	18994
11	F2	44206
11	F4	114547
11	F7	56830
11	F8	155910
11	F9	23824
11	G1	29206
11	G12	62343
11	G16	8939
11	G3	11621
11	G4	59695
11	G5	1585
11	G7	6029
11	G8	4807
11	H1	6236
11	H10	9075
11	H11	34373
11	H12	3602
11	H16	8535
11	H18	14129
11	H2	2746
11	H22	47328
11	H23	9546
11	H3	108714
11	H6	12706
12	A12	1898
12	A17	2079
12	A6	5778
12	C1	302
12	D20	3715
12	G11	198
12	G5	1961
12	G7	366
12	H10	258
12	H15	360
12	K3	8819
13	A8	484
13	B10	14844
13	B21	41394
13	C1	39731
13	E15	1048
13	K2	12126
14	A13	11304
14	A17	146399
14	A2	2325
14	A22	60234
14	A8	12489
14	D1	69141
14	D21	7097
14	D8	47798
14	F5	2415
14	G5	512
14	G9	6612
14	H10	825
14	H11	2362
15	A12	5600
15	A2	13031
15	A20	5759
15	A5	7701
15	B1	5194
15	C1	1573
15	E10	8051
15	E13	2285
15	E15	500
15	E3	1298
15	E9	194
15	F1	1225
15	F10	801
15	F12	152581
15	F15	4605
15	F2	1010
15	F3	2524
15	F4	60552
15	F7	667
15	F8	2112
15	G15	4763
15	H1	5062
15	H11	1722
15	H12	1304
15	H14	8470
15	H2	6162
15	H20	16602
15	H21	16340
15	H22	19026
15	H23	392
15	H9	2862
15	K1	20035
16	A8	545
16	C1	550
16	E10	121
16	F8	255
16	G15	144
17	A18	17172
17	A2	1338
17	A4	3306
17	A5	6334
17	E8	10396
17	F15	2587
17	F4	5660
17	G12	2693
17	G16	59906
17	H10	4062
17	H22	1773
17	H23	6341
18	A12	36579
18	A19	148425
18	A21	1109
18	A5	1101
18	B25	2647
18	B4	8969
18	D7	458091
18	E10	64190
18	E6	6627
18	E9	12525
18	F9	430
18	G11	4261
18	H1	8993
18	H10	801
18	H14	1680
18	H22	8010
18	H6	37097
19	A21	74281
19	C2	36990
19	D22	1935699
19	F14	1141
19	G16	1772
19	H16	517
20	H2	408
21	A12	11441
21	A14	6423
21	A18	8678
21	A19	21299
21	A2	733
21	A20	7383
21	A21	259
21	A22	547
21	A4	2878
21	A5	981
21	B20	5835
21	B5	12310
21	D1	3161
21	D13	1423
21	D3	4285
21	D8	183
21	E10	2910
21	E13	2632
21	E14	12508
21	E15	182
21	E9	1579
21	F1	2081
21	F2	6509
21	F3	996
21	F4	3276
21	F8	371
21	F9	531
21	G1	40756
21	G16	415
21	G4	786
21	G7	257
21	H1	1958
21	H13	1304
21	H14	1345
21	H15	2237
21	H16	837
21	H19	943
21	H2	2348
21	H22	7885
21	H23	601
21	H5	346
21	H7	2036
21	H8	2503
21	H9	1984
22	A20	40971
22	B10	216952
22	B22	90833
22	D8	430
23	A1	8284
23	A13	8765
23	A3	129
23	A4	1087
23	G16	952
23	G2	570
23	G3	449
27	A12	484
27	A21	11766
27	B14	9314
27	C1	518
27	D1	12412
27	D14	81
27	D22	121499
27	E13	902
27	E15	92366
27	F15	1179
27	F2	300
27	F3	312
27	F8	2464
28	A12	519
28	A14	3581
28	A17	2432
28	A5	1200
28	C1	2592
28	C2	691
28	C3	1148
28	E10	2775
28	F1	750
28	F4	34306
28	F7	12300
28	F9	5127
28	G16	597
28	H10	1058
28	H2	1888
28	H21	1453
28	H22	2236
28	H6	2266
29	A1	56
29	A12	674
29	A20	3910
29	A21	398
29	A5	806
29	B1	2064
29	B12	94142
29	C1	1771
29	C2	164
29	C4	4220
29	C5	71
29	D12	124
29	D22	6431
29	D5	9945
29	E11	132
29	E7	135
29	F1	373
29	F12	3308
29	F5	145
29	F8	171
29	F9	1119
29	G1	5071
29	G16	2865
29	H1	503
29	H23	118
29	H8	814
29	H9	536
29	J1	150654
29	K2	2326
30	A12	248
30	A5	2734
30	A9	2940
30	B4	11204
30	C1	1218
30	D14	4766
30	D15	1025
30	E1	1417
30	F1	3203
30	F2	788
30	F4	4523
30	F7	6589
30	G16	8390
30	G3	334
30	H18	330
30	H19	911
31	A12	1293
31	A20	4901
31	A21	9617
31	A22	9801
31	A3	414
31	B25	6648
31	B4	6800
31	B5	4703
31	C1	1354
31	D11	24505
31	D12	21300
31	D13	38099
31	D15	210
31	D18	5446
31	D20	5733
31	D5	9959
31	D7	171893
31	D9	12455
31	E10	3126
31	E11	1404
31	E12	4436
31	E13	8712
31	E6	1574
31	E9	10995
31	F1	342
31	F11	160
31	F2	719
31	F3	2519
31	F4	18313
31	F5	1182
31	G1	168
31	G11	86
31	G12	1971
31	G16	2190
31	G3	339
31	G4	386
31	G5	768
31	H11	2121
31	H14	3676
31	H16	4806
31	H2	1818
31	H23	2993
31	H6	4209
31	H7	26059
31	H8	1325
31	K2	41493
32	A17	400
32	B4	294
32	C1	119
32	E10	1713
32	F1	4034
32	G15	251
33	A12	6468
33	A20	392
33	A22	4718
33	A4	10964
33	A5	10801
33	A8	1289
33	B21	201195
33	B8	168519
33	C1	606
33	C5	4226
33	D11	12573
33	D14	2058
33	D5	2844
33	E14	442
33	E9	325
33	F1	13946
33	F10	4714
33	F12	10762
33	F15	10134
33	F2	12405
33	F3	1294
33	F5	22801
33	F8	1300
33	F9	7305
33	G16	651
33	H14	953
33	H15	1986
33	H17	8433
33	H8	1885
33	H9	2176
33	K1	122680
34	A1	852531
34	A5	19006
34	D18	41092
34	F15	21284
34	G1	13818
34	G4	2619
34	H18	3269
35	A1	96408
35	A12	847630
35	A2	4568
35	A21	1723
35	A3	2832
35	A4	25888
35	A5	285682
35	A7	1913077
35	A9	47706
35	B16	46700
35	B4	287300
35	C1	917560
35	C2	2226941
35	D1	215
35	D10	481969
35	D13	93084
35	D20	41460
35	D24	3116
35	E10	1188675
35	E13	383908
35	E4	10339
35	E6	5336
35	E9	2059441
35	F1	2104505
35	F10	723554
35	F12	1490
35	F2	252183
35	F3	269992
35	F4	105604
35	F8	304766
35	F9	435563
35	G14	13232
35	G16	9891
35	G3	6635
35	G4	934
35	G5	1064
35	G7	2187
35	G8	3270
35	G9	17027
35	H1	55689
35	H10	1815
35	H11	32654
35	H12	10971
35	H13	1446
35	H14	41624
35	H15	40427
35	H16	9645
35	H18	3979
35	H19	6622
35	H2	43180
35	H20	23668
35	H22	143520
35	H23	3043
35	H3	225104
35	H5	10837
35	H6	81596
35	H7	42709
35	H8	2071
35	K2	7198
36	E9	761
37	A22	397468
37	A5	3309
37	A7	586
37	B6	1303
37	B7	3190
37	C1	1791
37	C2	3094
37	D14	685
37	E10	161
37	E9	295
37	F10	197
37	H1	138
37	H14	519
37	H16	361
37	H23	221
37	H3	317
37	K2	359
38	A8	188
38	D21	299
38	D4	886
38	E5	7053
38	E9	2004
38	F1	920
38	F3	10654
38	F5	2444
38	G12	641
38	G4	1452
38	G7	777
38	H1	5550
38	H14	1151
38	H15	1480
38	H16	867
38	H3	1492
38	H4	1403
39	A12	133
39	A17	1208
39	A2	2443
39	A20	1655
39	A3	220
39	A5	1276
39	D11	1762
39	D13	1175
39	D14	467
39	D15	394
39	D22	6741
39	D23	2949
39	D6	1334
39	E10	653
39	E9	224
39	F15	6666
39	F9	5565
39	G1	1245
39	G12	3275
39	G3	497
39	H1	452
39	H14	403
39	H15	154
39	H18	2003
40	C1	463
41	A2	9975
41	A20	42334
41	A21	895
41	A3	1430
41	A5	1628
41	B6	2857
41	D2	3380
41	D4	2749
41	D6	1588
41	E13	973
41	E9	1807
41	F1	1840
41	F15	9730
41	G13	2788
41	G15	2039
42	A17	37167
42	G16	422
43	A2	676
43	C1	553
43	E1	417
43	F15	206
44	A9	237
44	D11	8404
44	D13	1982070
44	D18	2807
44	E1	258
44	E13	1299
44	E15	1317
44	G12	8025
44	G16	3257
44	G7	32889
44	H22	562
45	A1	572
45	B14	69978
45	D11	2006
45	D18	247
45	D8	3352
45	E15	249
45	F1	342
45	F4	3360
45	G16	1012
45	G3	573
45	G4	509
45	G6	221
45	G8	133
45	H14	621
46	A18	300
46	A19	279
46	A22	1176
46	A6	1242
46	A9	190
46	B5	163
46	C1	176
46	D11	150
46	E15	106
46	E9	584
46	F1	253
46	F15	249
46	G16	257
46	G6	888
46	H3	600
47	A12	5418
47	A19	2235
47	A2	254
47	A5	5731
47	A8	450
47	B16	270
47	B4	1499
47	B5	1533
47	B6	301
47	B7	2652
47	C1	1914
47	D1	265
47	D13	749
47	D14	251
47	D17	5257
47	D2	416
47	D20	1368
47	D3	1861
47	D6	1354
47	D7	230556
47	D9	2380
47	E10	1436
47	E13	1932
47	E15	254
47	F1	15964
47	F14	748
47	F15	2752
47	F2	2158
47	F4	895
47	F5	243
47	F8	2350
47	F9	1238
47	G12	7448
47	G15	6282
47	G16	1105
47	G3	168
47	H11	325
47	H14	614
47	H2	1085
47	H22	896
47	K1	8580
48	A5	28588
48	A7	20980
48	D5	144
48	E13	173
48	E3	208
48	H2	147
48	H20	2261
48	K2	3220
49	A2	18385
49	A21	3783
49	A5	9791
49	B2	6752
49	B4	5399
49	C1	1537
49	D11	44439
49	E13	8062
49	E9	7265
49	F10	2092
49	F4	29235
49	F8	2124
49	G1	2548
49	G15	584
49	G16	226
49	G3	312
49	H1	8136
49	H11	403
49	H13	3969
49	H3	10386
49	H6	11019
49	H9	672
49	K2	1914
50	A10	388
50	A12	835
50	A2	1697
50	A20	19826
50	A8	67841
50	A9	15863
50	B16	12226
50	B22	240
50	B25	402
50	C1	19616
50	C2	1153
50	D1	20998
50	D10	499
50	D13	1032
50	D14	373
50	D15	1350
50	D17	9959
50	D18	8543
50	D6	1354
50	E10	7176
50	E13	817
50	E5	21873
50	E9	1530
50	F1	3113
50	F14	47904
50	F15	8247
50	F4	13834
50	F8	3395
50	F9	700
50	G1	16853
50	H18	598
50	H2	533
50	H5	283
51	A10	15936
51	A21	4256
51	A22	1052
51	A5	9768
51	A8	33634
51	A9	11392
51	B20	1267503
51	C1	8963
51	D11	6862
51	D2	669
51	E7	7049
51	E8	220
51	E9	5465
51	F1	1017
51	F5	735
51	G1	4466
51	G3	4628
51	G4	864
51	G6	13104
51	G7	2231
51	G8	417
51	H14	191
51	H2	3949
51	H3	9512
51	H6	239
51	K1	254179
52	A17	516
52	A2	1879
52	A21	883
52	A9	306
52	B4	2149
52	B5	15035
52	D18	252
52	D21	3793
52	E13	2359
52	E9	315
52	F1	2383
52	F3	230
52	F9	867
52	G13	529
52	G16	450
52	G6	17359
52	H22	3681
52	H5	1547
53	D21	4333
53	F12	9850
53	G16	23575
53	H4	224
54	G3	1137
55	A21	7501
55	A4	491
55	A5	4762
55	A6	3145
55	B10	659892
55	D11	1798
55	D16	212
55	D17	1507
55	D18	1876
55	D20	95
55	D21	12531
55	E9	718
55	F2	82
55	F3	309
55	G11	877
55	G16	7635
55	H22	317
56	B12	36317
56	B4	524
56	C1	280
56	D21	770
56	E10	4763
56	E15	276
56	F15	907
56	H7	400
57	A1	2870735
57	A12	9233
57	A2	6428
57	A20	8658
57	A21	31080
57	C1	242
57	D22	88355
57	D7	212151
57	E10	6277
57	E6	2834
57	E9	2882
57	F1	12116
57	F10	6679
57	F15	25579
57	F2	3301
57	F3	4285
57	F4	229654
57	F9	4380
57	G12	124311
57	G4	5661
57	H1	8735
57	H10	1935
57	H12	2419
57	H19	3157
57	H2	4881
57	H22	423
57	H3	48816
57	H5	1310
57	H6	585
58	A12	911
58	A9	6491
58	C1	5769
58	D13	23388
58	D18	51726
58	E13	759
58	E4	5749
58	E6	3090
58	F10	13643
58	F3	2380
58	F4	7766
58	G1	25001
58	G16	2885
58	H1	2050
58	H11	1840
58	H20	1082
58	H22	10008
58	H3	2774
58	H6	3580
59	G16	10486
60	A12	3430
60	A5	2400
60	C1	2208
60	E3	1900
60	F2	3475
60	F3	4057
60	F9	205
60	G1	12847
60	G2	3322
60	G4	3661
60	H1	1412
60	H16	5514
60	H3	770
60	H7	1512
61	A12	215
61	A17	1372
61	A8	257
61	B16	1584
61	B5	1464
61	C1	3374
61	D1	33995
61	D13	2204
61	D18	495
61	D2	5857
61	D21	630
61	D3	1619
61	D4	438
61	D5	1538
61	E10	2667
61	E3	190
61	E6	376
61	E7	230
61	F1	1164
61	F10	39162
61	F14	1260
61	F2	1018
61	F3	1515
61	F8	1946
61	F9	412
61	G15	3835
61	G5	300
61	G7	210
61	H1	851
61	H11	1533
61	H13	803
61	H14	560
61	H2	1601
61	H23	730
61	H5	580
61	K1	796
61	K2	560
62	A12	1066
62	C1	2165
62	D3	1135
62	E10	82808
62	E6	1712
62	G1	5519
62	G15	2780
62	G4	1366
63	A21	639
64	A12	409
64	A22	10491
64	C1	5916
64	C3	360
64	D18	1355
64	E13	696
64	E14	2475
64	E7	118
64	E9	1441
64	F15	742
64	F8	304
64	G1	247
64	G15	204
64	H10	96
64	H8	126
65	A12	604
65	A5	1122
65	B21	58295
65	C2	183
65	D16	142
65	D21	4078
65	E13	10776
65	F11	327
65	F15	753
65	G1	1672
65	H22	231
66	A1	865922
66	A17	19886
66	A4	560
66	A5	2634
66	D21	2724
66	E10	14920
66	E3	1448
66	E9	603
66	F1	13586
66	F10	4941
66	F12	60236
66	F15	1894873
66	F8	944
66	G1	4381
66	G15	29320
66	G16	142
66	G3	2161
66	G4	1875
66	H10	2109
66	H11	13431
66	H14	2472
66	H19	5866
66	H2	4812
66	H22	9082
67	A12	2865
67	A19	1638
67	A21	1255
67	A5	248
67	B1	8436
67	B25	26106
67	B4	5677
67	B6	5382
67	D1	823
67	D14	1120
67	D21	4604
67	E13	2870
67	E14	1259
67	E3	959
67	F11	1617
67	F14	2832
67	F15	469
67	F2	8453
67	F3	1722
67	F5	437
67	F8	1514
67	F9	2415
67	G12	1045
67	G16	868
67	H16	877
67	H2	1768
67	H3	3655
68	A1	975
68	A12	150
68	A2	211
68	A5	175
68	B10	30185
68	B5	1843
68	C1	4284
68	C2	8355
68	D12	2661
68	D6	446
68	E10	38879
68	E9	237
68	F1	5335
68	F10	7881
68	F14	601
68	F2	638
68	F3	4535
68	F4	21187
68	F5	273
68	F7	14971
68	F9	2204
68	G12	286
68	G15	180
68	G16	477
68	H12	1283
68	H14	445
68	H19	100
68	H2	1232
68	H22	1426
68	H5	2188
68	H6	1638
69	A12	17428
69	A2	45674
69	A20	2292
69	A22	10417
69	C1	11761
69	D11	10287
69	D2	965
69	E10	2807
69	E12	40032
69	E13	5339
69	E9	1405
69	F1	15225
69	F3	4458
69	F4	45756
69	F9	1260
69	G4	1297
69	H1	8195
69	H11	12743
69	H16	16944
69	H19	5715
69	H22	14459
69	H8	13666
69	K1	24832
70	A20	2802
70	A5	335
70	B14	348
70	B4	10588
70	C1	4941
70	C2	3764
70	D1	3775
70	D14	1029
70	D17	548
70	D18	558
70	D4	2793
70	F10	2746
70	F14	10275
70	F15	8241
70	F2	499
70	F3	1476
70	F9	14862
70	G1	107
70	G14	5317
70	G16	21296
70	G4	1361
70	G7	1973
70	H11	3808
70	H16	284
71	A12	1039
71	A19	2572
71	A20	13203
71	B10	7480
71	B8	343
71	C1	4120
71	D11	7491
71	D12	22474
71	D18	1436
71	D21	2166247
71	D5	47066
71	D9	671
71	E10	884
71	E9	3485
71	F10	39596
71	F15	46388
71	F4	2913
71	F5	828
71	G1	3259
71	G14	3747
71	G16	32160
71	H22	869
71	K2	858
72	G16	1014
73	A12	96
73	A17	1792
73	A21	291
73	A22	839
73	A7	166
73	B20	113
73	C2	1061
73	D1	15423
73	D10	75
73	D14	171
73	D17	82
73	D3	484
73	D4	107
73	E15	236
73	E5	229
73	E9	63
73	F3	77
73	F8	150
73	G16	381
73	G8	137
73	H10	96
73	K3	1868
74	A12	470
74	A19	416
74	C1	1847
74	D13	2019
74	D15	2024
74	E10	4261
74	E13	840
74	G16	558
74	H20	479
74	H5	224
75	B16	198
75	C1	346
75	D21	344
75	D7	648
75	E10	9214
75	G1	1206
75	G14	961
75	G4	163
75	H6	1505
76	B4	579
76	D18	598
76	E13	2160
76	F1	466
77	A12	12986
77	A13	3880
77	A17	63860
77	A19	15744
77	A22	21041
77	A3	8051
77	A4	6961
77	A5	9724
77	A8	43475
77	A9	4947
77	B16	54332
77	B2	155
77	B4	5738
77	C1	17501
77	D10	15423
77	D13	29914
77	D17	3502
77	D2	3472
77	D20	8922
77	D22	43142
77	D3	56254
77	D6	4246
77	D8	202538
77	E1	9939
77	E10	37874
77	E13	4105
77	E15	11938
77	E2	168
77	E3	1262
77	E9	17461
77	F1	13166
77	F10	995051
77	F11	140720
77	F12	57359
77	F14	51353
77	F15	1930693
77	F3	1623
77	F4	6001
77	G11	9258
77	G15	260075
77	G16	278451
77	G4	4469
77	G5	5291
77	G9	4972
77	H14	1281
77	H3	35077
77	H5	954
77	J1	61599
78	A5	772
78	B4	1966
78	D5	2580
78	D6	601
78	E10	3521
78	G6	623
79	A19	6801
79	A5	660
79	C1	4780
79	C2	10139
79	D11	1068
79	D17	1603
79	E15	1272
79	E6	844
79	E9	656
79	F1	1848
79	F3	3597
79	F4	452
79	G1	3217
79	G15	3065
79	G16	229
79	G4	855
79	H12	567
79	H19	185
79	H2	5314
79	H21	415
80	A19	492
80	D12	1341
80	D13	354
80	D14	76
80	D20	279
80	D8	735
80	E4	137
80	E9	150
80	F14	961
80	F3	502
80	F9	135
80	G1	2358
80	G11	262
80	G9	504
80	H1	568
81	A12	4217
81	A17	2728
81	A20	4395
81	A21	29217
81	A22	27985
81	A3	1891
81	B25	41440
81	B4	27967
81	B5	30422
81	C1	52346
81	D11	47154
81	D12	38658
81	D13	26874
81	D14	337
81	D18	1460
81	D20	8354
81	D5	58212
81	D8	596
81	D9	9124
81	E10	113757
81	E11	17353
81	E12	19781
81	E13	35944
81	E6	9246
81	E9	80873
81	F1	375
81	F10	12629
81	F11	9083
81	F14	300
81	F2	6959
81	F3	20755
81	F4	49847
81	F5	8416
81	F7	2422
81	G1	167
81	G11	1218
81	G12	33356
81	G14	510
81	G15	2224
81	G16	566
81	G3	5388
81	G4	6189
81	G5	5815
81	G9	1226
81	H11	6626
81	H14	1026
81	H16	18288
81	H2	2694
81	H22	1599
81	H23	18509
81	H3	21054
81	H5	10899
81	H6	75855
81	H7	85935
81	H8	13984
82	D11	2171
82	E10	3877
82	F1	2957
82	G1	41411
82	H12	2707
84	A1	6182
84	A12	1543
84	B4	7252
84	C1	7340
84	C3	5694
84	D5	11999
84	E12	1632
84	F1	17707
84	F2	1392
84	F3	10727
84	F4	12959
84	G1	1431
84	H10	634
84	H14	1195
84	H19	624
84	H6	2304
85	B20	116
85	D17	290
85	D3	353
85	F15	84
85	G12	269
86	A12	1026
86	A20	3254
86	A4	286
86	C1	107028
86	D1	256
86	D11	35009
86	D20	2052
86	D3	3194
86	D5	15277
86	E10	14043
86	E13	347
86	F14	187383
86	F15	2081
86	G16	397
86	H2	1153
87	A1	120390
87	A12	1998
87	A5	18112
87	B16	104566
87	B5	18890
87	B8	123973
87	C1	238007
87	C2	16048
87	D1	1411
87	D18	312
87	D21	24892
87	D22	2662
87	D3	7377
87	D5	30506
87	D8	308
87	D9	1382
87	E13	47130
87	F1	41448
87	F2	14182
87	F4	329591
87	F5	1601
87	F9	8268
87	G12	1297
87	H1	10960
87	H12	14417
87	H14	3439
87	H16	4610
87	H2	236180
87	H22	57497
87	H6	14934
87	H8	28418
88	A19	35185
88	A5	968
88	A8	1053
88	A9	1811
88	B20	1248
88	B4	185633
88	C1	9701
88	C2	9851
88	D1	994
88	D20	5671
88	D3	8357
88	D4	4209
88	D5	49749
88	E10	12913
88	E13	4480
88	E15	1436
88	E4	46831
88	E5	258975
88	F10	99073
88	F12	16295
88	F4	54455
88	F9	1937
88	G14	309
88	G4	7681
88	H14	675
88	H19	367
88	H6	6513
89	F8	8281
89	G5	1802
89	G7	3441
89	H21	334
90	E10	61
91	A12	734
91	A17	1255
91	A2	826
91	A5	6983
91	B2	1742
91	B4	9726
91	C1	7824
91	C4	3423
91	D18	2679
91	E9	555
91	F15	19231
91	G16	120778
91	H14	1729
91	H15	1223
91	H20	341
91	H8	2121
92	A1	588485
92	A12	359
92	A19	827
92	A7	955
92	B15	4330
92	D11	59502
92	D13	4198
92	D15	2817
92	D18	1248
92	D19	1684
92	D21	462
92	D5	1209
92	E13	1858
92	E3	203
92	E4	4049
92	E6	428
92	E7	1558
92	F15	3193
92	F2	278
92	F4	10916
92	F9	963
92	G15	2046
92	H14	457
92	H2	115
92	H21	104
93	C1	19226
93	D11	11353
93	D13	10085
93	D17	164194
93	F10	9009
93	F15	8405
93	G16	17841
93	K2	2658
94	A20	2689
94	A21	1113
94	A22	741
94	B20	685
94	B25	407
94	C1	1225
94	D1	795
94	D11	1502
94	D12	38651
94	D2	237
94	D21	13201
94	D7	153073
94	D9	2315
94	E15	365
94	E9	765
94	F11	623
94	F2	3167
94	F7	744
94	G1	7799
94	G8	1279
94	H1	348
94	H16	454
94	H19	425
94	H9	526
95	A12	13268
95	A21	8842
95	A5	3557
95	B16	11436
95	B25	7582
95	C1	448
95	D11	15725
95	D13	5261
95	D15	7866
95	D18	19726
95	D5	403
95	E10	55212
95	E9	675
95	F10	1400
95	F2	1358
95	F3	2267
95	H11	1297
95	H14	207
95	H16	347
95	H9	1288
96	A12	643
96	A19	22223
96	A21	10575
96	B16	14955
96	B20	332
96	B25	9028
96	B6	11613
96	C2	6923
96	D24	22397
96	D3	3322
96	E1	5587
96	E12	51505
96	E13	37068
96	E15	9065
96	E3	4105
96	E4	4122
96	E6	675
96	E9	14595
96	F1	8766
96	F10	12130
96	F12	5766
96	F3	12130
96	F4	21180
96	F9	27295
96	G1	239630
96	G16	270221
96	G3	3715
96	H1	4896
96	H11	9988
96	H15	792
96	H2	2272
96	H22	8304
96	H3	146736
96	H4	10407
96	H5	8620
96	H6	7291
96	H7	3457
96	H8	1004
96	H9	1081
97	E15	13017
97	E4	4920
97	F15	3521
97	G14	1131
98	A2	1035
98	A5	760
98	B6	2095
98	D13	664
98	D9	786
98	E10	4899
98	F12	9785
98	F15	277
98	F2	1396
98	F4	503
98	F9	771
98	H9	2446
99	E13	19335
99	H11	2319
100	B4	3857
100	C1	1125
100	K3	406
101	B12	390
101	E10	46
101	H13	5464
102	A17	333049
102	A18	21679
102	A21	54356
102	E15	7207
102	E9	2385
102	F10	340
102	F12	38414
102	F15	7092
102	F4	258326
102	H13	15314
103	A1	3897
103	C1	626
104	B20	1611
104	D11	896845
104	E1	8987
106	A17	10365
106	A5	13407
106	B25	17245
106	C1	3366
106	D11	30048
106	D5	18436
106	E3	916
106	E9	295
106	F15	1118
106	F4	22414
106	F5	6717
106	G14	549
106	G16	37665
106	G3	1993
106	G4	6427
106	H10	3613
106	H22	451
106	H5	517
107	A1	6609
107	A5	1212
107	C1	48599
107	C2	30960
107	D2	19720
107	D3	6099
107	D5	65053
107	E10	2941
107	E13	1291
107	F1	27415
107	F10	15820
107	F15	2022
107	F3	3756
107	F4	31987
107	G15	23306
107	H11	7577
107	H22	1036
107	H3	7718
107	H6	3018
108	G4	42338
109	A20	444
109	A21	1006
109	A3	972
109	A4	1192
109	A8	399
109	C1	397
109	D18	39546
109	D3	466
109	E11	452
109	F3	563
109	G16	1317
109	H1	553
109	H22	512
109	H9	186
110	A20	1196
110	F1	1608
110	F15	202
110	G15	295
110	G4	247
110	H6	85
111	C1	4262
111	D17	67246
111	G1	2418
111	G9	3834
112	A13	970
112	A18	992
112	A21	395
112	A22	365
112	B20	363
112	B4	736
112	C2	804
112	D1	1440
112	D24	4744
112	D5	1961
112	E15	2967
112	E7	143
112	G16	49637
112	G9	1865
113	A1	4894
113	A12	505
113	A17	499
113	A21	2911
113	A8	235
113	B5	2692
113	C2	169
113	D1	601
113	D15	417
113	D21	183
113	D9	429
113	E5	2070
113	F1	1935
113	F10	135
113	F11	1636
113	G1	294
113	G12	2667
113	G16	1351
113	G7	327
113	H19	384
113	H22	322
113	K3	66824
114	B25	104
114	F5	407
116	A1	3462
116	A13	905
116	A2	813
116	A20	841
116	A4	1259
116	A5	805
116	B16	514
116	B2	112
116	B4	1076
116	B7	587
116	C1	215
116	C2	1474
116	D1	11661
116	D12	988
116	D13	7700
116	D14	639
116	D17	15777
116	D18	6970
116	D22	18728
116	D5	7514
116	D9	902
116	E1	7150
116	E10	1197
116	E13	1008
116	E15	178
116	E4	8606
116	E9	438
116	F10	9931
116	F14	552
116	F15	406
116	F2	162
116	F9	390
116	G11	22951
116	G12	1786
116	G15	4179
116	G16	8868
116	G2	146
116	H10	169
116	H15	804
116	H16	63
116	H8	259
116	K1	248
116	K3	49328
118	H14	6233
118	H23	1669
119	A5	310
119	B4	574
119	C1	220
119	D16	2333
119	E15	1654
119	G9	2855
119	H10	517
119	H15	1058
120	A1	89
120	A18	864
120	A19	101
120	A2	61
120	A20	158
120	A21	309
120	A4	48
120	B8	24345
120	C1	81
120	D20	247
120	D21	147
120	E13	365
120	E9	528
120	F1	98
120	G3	30
120	G7	45
120	H11	136
120	H14	111
120	H15	101
120	H22	295
120	H8	52
120	K3	15280
121	A17	217673
121	A6	1083
121	A8	913
121	C1	506
121	D7	73111
121	E13	33868
121	E15	3110
121	E3	972
121	E5	95190
121	E8	4293
121	F15	4536
121	F3	8449
121	F4	1478
121	G15	695
121	G2	530
122	A12	1808
122	A22	1908047
122	A5	5777
122	D5	11755
122	E15	10462
122	H22	3390
123	A1	198
123	A12	12274
123	A13	2199
123	A18	262
123	A2	1083
123	A20	688
123	A21	2681
123	A3	6915
123	A4	879
123	A5	5629
123	A8	284
123	B16	377
123	B2	328
123	B25	4592
123	C1	771
123	C2	48613
123	D13	2419
123	D23	823
123	D4	194
123	D5	262
123	E10	2317
123	E13	1333
123	E3	3765
123	E9	1964
123	F1	2042
123	F15	248
123	F3	4271
123	F5	4566
123	F8	760
123	F9	15941
123	G1	3959
123	G12	1093
123	G15	25948
123	G16	722
123	G4	1497
123	H1	3754
123	H10	815
123	H14	1192
123	H2	2467
123	H23	2012
124	A12	2313
124	A19	296
124	A5	43032
124	A8	35510
124	B21	4677925
124	C3	1699
124	D16	5300326
124	D19	4701
124	D3	268
124	E6	2782
124	E9	7465
124	F10	6741
124	F15	240
124	F2	8988
124	F8	13145
124	G12	43894
124	G3	216
124	G7	2311
124	H14	622
124	H20	522
124	H3	83111
124	H5	1626
124	H7	7487
124	K3	71976
125	A12	14735
125	A20	7306
125	A22	28621
125	B1	13094
125	D5	46031
125	F1	23133
125	F15	37941
125	F4	94844
125	G16	3510
125	G4	1312
126	G1	874
126	G12	565
126	G16	3588
127	A17	13311
127	A21	2236
127	B20	223550
127	D1	27964
127	D21	8256
127	E4	1009
127	E6	720
127	F11	32608
127	G1	22754
127	G14	509
128	A12	748
128	A22	379590
128	A3	22732
128	A5	112009
128	A8	7068
128	B4	5929
128	C1	19003
128	D11	3422
128	D13	98029
128	D17	2625
128	D18	11727
128	D3	28142
128	D5	112123
128	E10	6730
128	E13	10718
128	E14	1010
128	E15	30306
128	E3	5749
128	E5	472819
128	F10	159336
128	G1	4185
128	G16	598100
128	G8	808
128	H1	865
128	H11	7384
128	H12	1292
128	H16	5076
128	H19	3038
128	H2	3044
128	H22	6831
128	H7	6490
129	E12	259
130	A12	2619
130	A13	1760
130	A5	360
130	B1	159
130	B5	174
130	B8	2769
130	C2	4693
130	D20	8018
130	D5	439
[truncated: 9,165 more rows]
